# Supplementary material for: A perspective for alzheimer disease from gut microbiota-associated NMR-based fecal metabolomics: a study with 5XFAD mice
Source: Metab Brain Dis. 2026 Apr 24;41(1):91. doi: 10.1007/s11011-026-01848-2 (PMC13109219; doi:10.1007/s11011-026-01848-2)
Supplement: Supplementary file 1 — Supplementary Material 1 (DOCX 17.8 KB) [file 11011_2026_1848_MOESM1_ESM.xlsx]

## Sheet: Sayfa1
Title	FECAL_3ALZ_0HYV	FECAL_3ALZ_1HYV	FECAL_3ALZ_2HYV	FECAL_3CNT_0HYV	FECAL_3CNT_1HYV	FECAL_3CNT_2HYV	FECAL_6ALZ_0HYV	FECAL_6ALZ_1HYV	FECAL_6ALZ_2HYV	FECAL_6CNT_0HYV	FECAL_6CNT_1HYV	FECAL_6CNT_2HYV	FECAL_9ALZ_0HYV	FECAL_9ALZ_1HYV	FECAL_9ALZ_2HYV	FECAL_9CNT_0HYV	FECAL_9CNT_1HYV	FECAL_9CNT_2HYV
Class	ALZ	ALZ	ALZ	CNT	CNT	CNT	ALZ	ALZ	ALZ	CNT	CNT	CNT	ALZ	ALZ	ALZ	CNT	CNT	CNT
1,3-Dimethylurate	36.8	35.2	48.2	35	28.5	17.8	17.1	32.4	39.7	24.6	33.6	29.4	24.7	37.3	21.6	19.8	27.2	41.4
3-Hydroxyisobutyrate	159.7	153.1	168.5	200.5	72	183.9	115	128.7	100.7	81	167.4	150.9	92.9	92.2	179.1	246.9	175.9	171.1
3-Hydroxyisovalerate	141	183.4	205.3	153	179.9	120	158.7	157.8	209.8	187.7	162.5	194.3	153.2	188.1	115.2	133.2	160.2	150.5
3-Methylxanthine	10.3	8.9	7.2	8.1	11.8	11.6	10.1	7.9	11.3	8.3	4.5	5.8	7.5	24.9	2.1	3.5	8	9.3
4-Aminobutyrate	61.1	72.4	78.1	59.6	94	54.6	98	81.5	94.6	141.3	68.5	73	71.4	98.2	47.9	41.4	69	65.4
4-Pyridoxate	36.3	33.2	41.6	31.2	46.7	29.4	23.4	31.8	41.2	32.5	28.4	49	36.4	48.2	17.1	21.2	28.2	29.2
Acetate	2323.1	1709.5	2073.5	2369.4	1114.7	2064.6	1813.9	1705.7	1873	1317.7	3044.6	2647	1707.5	1585.7	1998.1	2754.1	2033.5	2182.2
Acetone	16.9	13.9	13.9	17.5	17.1	17.5	17.3	17	16.1	18.4	13.1	11	11.2	14.5	12.3	10.4	12.8	20.7
Alanine	1688.95	1605	1772.9	1345.7	1869.8	1119.6	1475.7	1459.8	1921.7	1803.2	1581.4	1795.1	1326.9	1587.5	930.5	1047.7	1274.5	1307.2
Arabinose	853.7	556.9	743.7	946	694.4	473.2	517.5	535.3	774.1	523.7	837.1	807.8	428.2	950.1	639.3	411.2	567.2	729.3
Asparagine	230.4	197.3	247.7	294.1	232.9	205.7	253.2	351.3	332.2	612.2	270.3	212	264.3	360.3	155.6	82.4	152.9	217.2
Aspartate	606.3	581.6	572	641.6	693.2	459.4	761.5	742.7	861.8	1019.9	506.6	612.1	823.7	952	515	328.3	508.7	650.5
Betaine	69.8	65.6	69.9	56.7	77.6	51	61.3	70.7	83.7	92.9	42.2	51.5	50.6	79	40.5	16.8	48.7	50.3
Butyrate	891.9	834.7	834.1	926.7	448.9	1016.1	638.1	723.5	710.9	345.4	799.2	693.4	510	688.8	1020.7	635.3	692.1	710.6
Choline	211.8	226.1	196.9	203.7	322.9	333.6	225.7	334.6	347.2	365	83.3	122.5	269.3	280.5	121.1	74.6	144.5	185.1
Creatine	172.8	177.4	181	168	206.2	186	194.2	155.9	169.6	215.5	151.7	165.3	119	168.9	109.2	151.2	133.7	126.8
Creatinine	133.9	139	160	132.1	168.2	119.5	144.9	157.2	175.1	195.5	123.5	145.7	127	161.4	90.6	66.4	120.1	131.5
Dimethylamine	35.9	34.6	38	40.2	41	29.2	48.7	48.9	54.9	63.8	35.8	38.9	50.8	60.5	32.8	20.3	30.1	42
Ethanol	220	95.7	146.7	218.3	156.9	191.6	121.8	167.9	180.8	172.1	122.9	237.8	125.5	173.3	154.2	159.5	147.8	166.1
Formate	2.9	8.6	5.1	5.9	5.4	6.7	5.1	5.6	7.5	9.1	7.7	9.4	7	6.7	5.6	8.9	4.4	8.2
Fucose	81.4	69	64.9	85.1	58.5	76.2	115.9	50.8	92.2	127.4	93	133.4	55.3	96.1	68.1	93.8	98.3	107.6
Fumarate	69.1	75.5	64	21.7	41.7	25.3	20.4	11.5	22.2	15	15.5	22.1	14.7	20.8	10.8	12.1	60.2	18.9
Galactose	837.2	727.5	806.6	1122.9	1011.1	367.2	566.8	784.6	933	1043	793.4	760.1	1151.8	1131.3	506	320.4	615.1	1003.7
Glucose	5903.3	3229.7	3768.9	2616.7	1904	2596.1	3034.3	3240.1	3389.4	2335.1	2374.1	2254.7	3373.2	3590.7	3900.1	2222.5	1986.9	2244.4
Glutamate	1831.05	1782.6	1879.5	1383.7	1749.6	1020.8	1575	1694.8	1829	1927.4	1406.4	1659.4	1404	1665	1074.5	1022.6	1360.3	1416.4
Glutamine	366.4	336.7	373.1	341.6	358.8	321	350.4	505.8	470.2	563.4	170.2	276.5	457.5	525.2	264.2	92.7	260.6	282.3
Glycerol	862.7	704.6	875.9	1043.4	999.5	1304.1	1083.2	1048.1	1139.6	1196.9	830	980.2	1113.5	1158.3	731.9	950.8	956.3	982.7
Glycine	519	688.8	784.9	695	890	497.1	802.7	816.2	1024.8	1451.2	775.4	951.5	798	1093.1	568	531.3	687.9	630.6
Histidine	38.5	36.7	41.6	43.7	55.2	48	36.1	48.2	42.2	56.5	34.7	40.4	40.8	52.8	33.6	26.6	34.8	36
Hydroxyacetone	8.5	4.2	6.7	6.1	7.7	7.4	8.5	5.6	3.7	7.9	4.7	8.1	6.9	7.8	7.2	6.3	14.3	6.5
Isoleucine	602.3	601.1	691.9	647.4	712.1	459	683.1	839	900	1152	540.3	632.8	703.5	893.4	472.2	427.6	664.7	713
Isopropanol	93.4	83.2	89.8	89.9	94.1	94.3	87.2	88.9	88	103.7	89	88.6	93.1	97.5	93.9	90.4	88.4	91.9
Isovalerate	142.4	163.2	193	129.5	179	141.8	128.5	117.6	152.1	102.7	176.6	183.8	98.4	95.4	84.4	136	114	155
Lactate	615.9	627.1	660.6	840.7	856	849.3	730.3	742	884.4	1200.4	331.6	742.7	595.9	527.2	397	420.4	498.6	560.2
Leucine	1042.4	1120.4	1109.8	986.8	1187.5	899	1103.8	1240.1	1286.6	1825.7	773.5	912.2	960.8	1400.3	715.9	454.4	895.2	973.5
Lysine	866	894.5	1070.9	875.5	1177	754.1	1038.4	859.4	1034.5	1256.2	834.1	972	754.6	1030.5	638.1	456.9	817	755.7
Methanol	173.5	133.1	155.2	210	126.8	143.8	213.1	130.6	185.4	198.7	213.5	224.3	149.5	236.1	195.3	166.7	181.4	206.2
Methionine	387.3	426.1	465.8	395.1	463.8	340.4	420.4	415	515	538.5	377.9	407.2	368.8	486.5	266.3	220.9	341.8	370
Methylamine	24.3	48.8	55.3	25.4	49.5	21.7	22.8	18	37.4	14.9	54	63	17.4	13.2	19.9	36.1	27.1	24.5
N-Acetyltyrosine	14.3	10.8	15.2	17.1	17.1	10.9	9.5	14.6	14.2	15.2	37.5	12.5	21.1	13	9.4	11.1	31	39
Nicotinate	53.9	53.7	54.1	50.3	50.2	45.7	41.3	27.6	45.1	43.5	57.2	58.1	35.9	48.5	22.6	37.9	46.2	47.7
p-Cresol	22.6	54.5	22.1	30.4	18.1	55.9	43.4	18.1	20.3	12.9	35.4	47.1	40.2	32.6	42.1	42.5	33.2	16.4
Phenylacetate	41	55.7	52.7	48.2	63.8	42.4	46.7	46.6	61.5	40.5	38.7	37.6	43.5	45.1	28	21.2	45.6	51.6
Phenylalanine	499.8	501.2	539	476.3	569.6	459.5	492.4	538.8	615.4	703.1	362.7	495.5	493.8	620.9	328.3	219.6	390.2	432.1
Proline	756.5	687.1	678.8	676	832.4	540.2	698.4	965.8	917.3	1261.6	510.5	637.6	792.2	859.1	357.6	307.5	500.2	549.7
Propionate	283	253.5	282.4	385	120.2	297.4	194.8	241.7	199.3	165.4	285.1	294.3	181.5	180.2	374.9	442.7	303.7	303
Propylene glycol	35.9	71.6	88.9	34	66.5	28.8	37.2	23.8	60.6	105.6	102	109.2	22.4	20.3	43.8	91.9	43.6	32
Pyruvate	34	43.9	55.9	28.4	51.5	26.3	29.8	39.5	43.3	37.5	59.9	70.1	28.5	25.7	20.9	46	32.4	25.2
Riboflavin	11.4	12.9	15.1	9.9	13.6	12.8	6.9	13.5	19.9	21.6	7.9	12.3	19.9	27.4	12.7	12	14	9
Serine	589.5	594.3	632.9	811.5	758.1	534.4	832.3	861.9	966.7	1333.1	507.1	638.2	784.8	987	476.8	401.9	609.9	651
Succinate	64	78.9	67.1	43.9	52.3	75	56.8	63.5	65.6	59.5	59.2	64.2	76.5	68.5	50.3	37.6	34.5	28.2
Taurine	2120.1	1600.2	1777.7	2339.7	2416.3	2600.6	2425.3	1957.7	1990.9	1998.5	1375.7	1410.5	1391.9	1900.7	1361.9	1061.2	1709.7	2103.9
Threonine	438.5	556.7	632.2	606.4	695.3	401.5	667.4	640	781.8	1010.3	519.5	698.3	620.2	859	410.7	385.1	614.6	546.2
Trigonelline	96.4	126.1	125.6	72.2	133.5	86.7	84.1	69.4	106.2	72.6	78.1	102.5	63.9	71.5	66.1	90.7	106.4	96.7
Trimethylamine	54.5	113.3	105.9	31.6	69.4	55.8	53.9	93.8	109.6	111.85	112.8	110.9	21.7	41.7	25.6	56.3	71.4	35.3
Tryptophan	118.3	111	112.3	105	130.1	93.1	105.2	137	140.5	175.5	68.6	93	118.9	153.8	65.3	42.5	78.8	101.6
Tyrosine	555	550.3	598.8	529.4	611.9	464	526.6	552.6	683.4	686.1	442.4	520.5	569.2	647.9	363.3	273.7	434.5	474
Uracil	164.1	179.5	231.3	206.6	207.5	177	179.1	142	269.5	189.6	249.3	262.3	178.6	174.7	134.1	262.4	231.9	206.6
Urocanate	31.7	53.2	52.7	39.1	50.4	24.1	47	22.8	65.4	32.6	64.8	68.8	39.8	40.5	28.6	28	38.8	46.5
Valerate	127.8	151.4	131.4	111.6	131.1	150.2	97	80.6	108.3	71	107.6	91.1	70.1	86.5	80.5	89.7	94.2	114.2
Valine	702.5	763.1	894.2	762.6	881	519.2	839.7	964.4	1017.5	1254.5	730.2	835.5	840.6	1088.5	600.3	444.5	681.5	717.2
Xanthine	88.9	255.4	299.2	291.9	334.4	261	256.2	55.2	311	335.9	313.3	378.5	337.5	419.6	88.6	329.1	245.5	291.3
Xanthosine	9.5	3.3	8	5.8	6	6.8	3.9	10.3	10.6	10	3.1	8.6	8.3	5.8	9	4.3	7.3	6.8
Trimethylamine N-oxide	156.5	115.9	129.2	162.5	167.7	173.6	170.3	157.8	151.4	151.4	103.9	103.5	105.8	140.2	114.3	56.3	121.1	159.4
Adenosine	7.9	10.2	9.7	7.9	13	12.3	10.6	12.5	14.4	13.1	11	11.8	6.7	11.2	9.2	8.2	8.5	9.9
Malate	144.8	140.9	190.6	105.9	107.4	108.9	103.5	3.2	126.2	114.6	88.4	106	82.8	81	57.7	123.8	199.5	109
Cholate	487.6	388.81	380.3	488.5	496.6	579.7	496.2	511.5	404.4	203.2	183.8	222.6	319.9	486.4	302.9	59.3	115	87.15
