# Supplementary material for: A perspective for alzheimer disease from gut microbiota-associated NMR-based fecal metabolomics: a study with 5XFAD mice
Source: Metab Brain Dis. 2026 Apr 24;41(1):91. doi: 10.1007/s11011-026-01848-2 (PMC13109219; doi:10.1007/s11011-026-01848-2)
Supplement: Supplementary file 3 — Supplementary Material 3 (DOCX 3.02 KB) [file 11011_2026_1848_MOESM3_ESM.csv]

Title	FECAL_3ALZ_0HYV	FECAL_3ALZ_1HYV	FECAL_3ALZ_2HYV	FECAL_3CNT_0HYV	FECAL_3CNT_1HYV	FECAL_3CNT_2HYV
Class	ALZ	ALZ	ALZ	CNT	CNT	CNT
1,3-Dimethylurate	36.8	35.2	48.2	35	28.5	17.8
3-Hydroxyisobutyrate	159.7	153.1	168.5	200.5	72	183.9
3-Hydroxyisovalerate	141.6	183.4	205.3	153	179.9	120
3-Methylxanthine	10.3	8.9	7.2	8.1	11.8	11.6
4-Aminobutyrate	61.1	72.4	78.1	59.6	94	54.6
4-Pyridoxate	36.3	33.2	41.6	31.2	46.7	29.4
Acetate	2323.1	1709.5	2073.5	2369.4	1114.7	2064.6
Acetone	16.9	13.9	13.9	17.5	17.1	17.5
Alanine	1339.9	1605	1772.9	1345.7	1869.8	1119.6
Arabinose	853.7	556.9	743.7	946	694.4	473.2
Asparagine	230.4	197.3	247.7	294.1	232.9	205.7
Aspartate	606.3	581.6	572	641.6	693.2	459.4
Betaine	69.8	65.6	69.9	56.7	77.6	51
Butyrate	891.9	834.7	834.1	926.7	448.9	1016.1
Choline	211.8	226.1	196.9	203.7	322.9	333.6
Creatine	172.8	177.4	181	168	206.2	186
Creatinine	133.9	139	160	132.1	168.2	119.5
Dimethylamine	35.9	34.6	38	40.2	41	29.2
Ethanol	220	95.7	146.7	218.3	156.9	191.6
Formate	2.9	8.6	5.1	5.9	5.4	6.7
Fucose	81.4	69	64.9	85.1	58.5	76.2
Fumarate	69.1	75.5	64	21.7	41.7	25.3
Galactose	837.2	727.5	806.6	1122.9	1011.1	367.2
Glucose	5903.3	3229.7	3768.9	2616.7	1904	2596.1
Glutamate	1276.2	1782.6	1879.5	1383.7	1749.6	1020.8
Glutamine	366.4	336.7	373.1	341.6	358.8	321
Glycerol	862.7	704.6	875.9	1043.4	999.5	1304.1
Glycine	519	688.8	784.9	695	890	497.1
Histidine	38.5	36.7	41.6	43.7	55.2	48
Hydroxyacetone	8.5	4.2	6.7	6.1	7.7	7.4
Isoleucine	602.3	601.1	691.9	647.4	712.1	459
Isopropanol	93.4	83.2	89.8	89.9	94.1	94.3
Isovalerate	142.4	163.2	193	129.5	179	141.8
Lactate	615.9	627.1	660.6	840.7	856	849.3
Leucine	1042.4	1120.4	1109.8	986.8	1187.5	899
Lysine	866	894.5	1070.9	875.5	1177	754.1
Methanol	173.5	133.1	155.2	210	126.8	143.8
Methionine	387.3	426.1	465.8	395.1	463.8	340.4
Methylamine	24.3	48.8	55.3	25.4	49.5	21.7
N-Acetyltyrosine	14.3	10.8	15.2	17.1	17.1	10.9
Nicotinate	30.5	53.7	54.1	50.3	50.2	45.7
p-Cresol	22.6	54.5	22.1	30.4	18.1	55.9
Phenylacetate	41	55.7	52.7	48.2	63.8	42.4
Phenylalanine	499.8	501.2	539	476.3	569.6	459.5
Proline	756.5	687.1	678.8	676	832.4	540.2
Propionate	283	253.5	282.4	385	120.2	297.4
Propylene glycol	35.9	71.6	88.9	34	66.5	28.8
Pyruvate	34	43.9	55.9	28.4	51.5	26.3
Riboflavin	11.4	12.9	15.1	9.9	13.6	12.8
Serine	589.5	594.3	632.9	811.5	758.1	534.4
Succinate	64	78.9	67.1	43.9	52.3	75
Taurine	2120.1	1600.2	1777.7	2339.7	2416.3	2600.6
Threonine	438.5	556.7	632.2	606.4	695.3	401.5
Trigonelline	96.4	126.1	125.6	72.2	133.5	86.7
Trimethylamine	54.5	113.3	105.9	31.6	69.4	55.8
Tryptophan	118.3	111	112.3	105	130.1	93.1
Tyrosine	555	550.3	598.8	529.4	611.9	464
Uracil	164.1	179.5	231.3	206.6	207.5	177
Urocanate	31.7	53.2	52.7	39.1	50.4	24.1
Valerate	127.8	151.4	131.4	111.6	131.1	150.2
Valine	702.5	763.1	894.2	762.6	881	519.2
Xanthine	88.9	255.4	299.2	291.9	334.4	261
Xanthosine	9.5	3.3	8	5.8	6	6.8
Trimethylamine N-oxide	156.5	115.9	129.2	162.5	167.7	173.6
Adenosine	7.9	10.2	9.7	7.9	13	12.3
Malate	144.8	140.9	190.6	105.9	107.4	108.9
Cholate	487.6	388.81	380.3	488.5	496.6	579.7
