# Supplementary material for: A perspective for alzheimer disease from gut microbiota-associated NMR-based fecal metabolomics: a study with 5XFAD mice
Source: Metab Brain Dis. 2026 Apr 24;41(1):91. doi: 10.1007/s11011-026-01848-2 (PMC13109219; doi:10.1007/s11011-026-01848-2)
Supplement: Supplementary file 4 — Supplementary Material 4 (DOCX 3.05 KB) [file 11011_2026_1848_MOESM4_ESM.csv]

Title	FECAL_6ALZ_0HYV	FECAL_6ALZ_1HYV	FECAL_6ALZ_2HYV	FECAL_6CNT_0HYV	FECAL_6CNT_1HYV	FECAL_6CNT_2HYV
Class	ALZ	ALZ	ALZ	CNT	CNT	CNT
1,3-Dimethylurate	17.1	32.4	39.7	24.6	33.6	29.4
3-Hydroxyisobutyrate	115	128.7	100.7	81	167.4	150.9
3-Hydroxyisovalerate	158.7	157.8	209.8	187.7	162.5	194.3
3-Methylxanthine	10.1	7.9	11.3	8.3	4.5	5.8
4-Aminobutyrate	98	81.5	94.6	141.3	68.5	73
4-Pyridoxate	23.4	31.8	41.2	32.5	28.4	49
Acetate	1813.9	1705.7	1873	1317.7	3044.6	2647
Acetone	17.3	17	16.1	18.4	13.1	11
Alanine	1475.7	1459.8	1921.7	1803.2	1581.4	1795.1
Arabinose	517.5	535.3	774.1	523.7	837.1	807.8
Asparagine	253.2	351.3	332.2	612.2	270.3	212
Aspartate	761.5	742.7	861.8	1019.9	506.6	612.1
Betaine	61.3	70.7	83.7	92.9	42.2	51.5
Butyrate	638.1	723.5	710.9	345.4	799.2	693.4
Choline	225.7	334.6	347.2	365	83.3	122.5
Creatine	194.2	155.9	169.6	215.5	151.7	165.3
Creatinine	144.9	157.2	175.1	195.5	123.5	145.7
Dimethylamine	48.7	48.9	54.9	63.8	35.8	38.9
Ethanol	121.8	167.9	180.8	172.1	122.9	237.8
Formate	5.1	5.6	7.5	9.1	7.7	9.4
Fucose	115.9	50.8	92.2	127.4	93	133.4
Fumarate	20.4	11.5	22.2	15	15.5	22.1
Galactose	566.8	784.6	933	1043	793.4	760.1
Glucose	3034.3	3240.1	3389.4	2335.1	2374.1	2254.7
Glutamate	1575	1694.8	1829	1927.4	1406.4	1659.4
Glutamine	350.4	505.8	470.2	563.4	170.2	276.5
Glycerol	1083.2	1048.1	1139.6	1196.9	830	980.2
Glycine	802.7	816.2	1024.8	1451.2	775.4	951.5
Histidine	36.1	48.2	42.2	56.5	34.7	40.4
Hydroxyacetone	8.5	5.6	3.7	7.9	4.7	8.1
Isoleucine	683.1	839	900	1152	540.3	632.8
Isopropanol	87.2	88.9	88	103.7	89	88.6
Isovalerate	128.5	117.6	152.1	102.7	176.6	183.8
Lactate	730.3	742	884.4	1200.4	331.6	742.7
Leucine	1103.8	1240.1	1286.6	1825.7	773.5	912.2
Lysine	1038.4	859.4	1034.5	1256.2	834.1	972
Methanol	213.1	130.6	185.4	198.7	213.5	224.3
Methionine	420.4	415	515	538.5	377.9	407.2
Methylamine	22.8	18	37.4	14.9	54	63
N-Acetyltyrosine	9.5	14.6	14.2	15.2	37.5	12.5
Nicotinate	41.3	27.6	45.1	43.5	57.2	58.1
p-Cresol	43.4	18.1	20.3	12.9	35.4	47.1
Phenylacetate	46.7	46.6	61.5	40.5	38.7	37.6
Phenylalanine	492.4	538.8	615.4	703.1	362.7	495.5
Proline	698.4	965.8	917.3	1261.6	510.5	637.6
Propionate	194.8	241.7	199.3	165.4	285.1	294.3
Propylene glycol	37.2	23.8	60.6	105.6	102	109.2
Pyruvate	29.8	39.5	43.3	37.5	59.9	70.1
Riboflavin	6.9	13.5	19.9	21.6	7.9	12.3
Serine	832.3	861.9	966.7	1333.1	507.1	638.2
Succinate	56.8	63.5	65.6	59.5	59.2	64.2
Taurine	2425.3	1957.7	1990.9	1998.5	1375.7	1410.5
Threonine	667.4	640	781.8	1010.3	519.5	698.3
Trigonelline	84.1	69.4	106.2	72.6	78.1	102.5
Trimethylamine	53.9	93.8	109.6	111.85	112.8	110.9
Tryptophan	105.2	137	140.5	175.5	68.6	93
Tyrosine	526.6	552.6	683.4	686.1	442.4	520.5
Uracil	179.1	142	269.5	189.6	249.3	262.3
Urocanate	47	22.8	65.4	32.6	64.8	68.8
Valerate	97	80.6	108.3	71	107.6	91.1
Valine	839.7	964.4	1017.5	1254.5	730.2	835.5
Xanthine	256.2	55.2	311	335.9	313.3	378.5
Xanthosine	3.9	10.3	10.6	10	3.1	8.6
Trimethylamine N-oxide	170.3	157.8	151.4	151.4	103.9	103.5
Adenosine	10.6	12.5	14.4	13.1	11	11.8
Malate	103.5	3.2	126.2	114.6	88.4	106
Cholate	496.2	511.5	404.4	203.2	183.8	222.6
