# Supplementary material for: A perspective for alzheimer disease from gut microbiota-associated NMR-based fecal metabolomics: a study with 5XFAD mice
Source: Metab Brain Dis. 2026 Apr 24;41(1):91. doi: 10.1007/s11011-026-01848-2 (PMC13109219; doi:10.1007/s11011-026-01848-2)
Supplement: Supplementary file 5 — Supplementary Material 5 (DOCX 3.01 KB) [file 11011_2026_1848_MOESM5_ESM.csv]

Title	FECAL_9ALZ_0HYV	FECAL_9ALZ_1HYV	FECAL_9ALZ_2HYV	FECAL_9CNT_0HYV	FECAL_9CNT_1HYV	FECAL_9CNT_2HYV
Class	ALZ	ALZ	ALZ	CNT	CNT	CNT
1,3-Dimethylurate	24.7	37.3	21.6	19.8	27.2	41.4
3-Hydroxyisobutyrate	92.9	92.2	179.1	246.9	175.9	171.1
3-Hydroxyisovalerate	153.2	188.1	115.2	133.2	160.2	150.5
3-Methylxanthine	7.5	24.9	2.1	3.5	8	9.3
4-Aminobutyrate	71.4	98.2	47.9	41.4	69	65.4
4-Pyridoxate	36.4	48.2	17.1	21.2	28.2	29.2
Acetate	1707.5	1585.7	1998.1	2754.1	2033.5	2182.2
Acetone	11.2	14.5	12.3	10.4	12.8	20.7
Alanine	1326.9	1587.5	930.5	1047.7	1274.5	1307.2
Arabinose	428.2	950.1	639.3	411.2	567.2	729.3
Asparagine	264.3	360.3	155.6	82.4	152.9	217.2
Aspartate	823.7	952	515	328.3	508.7	650.5
Betaine	50.6	79	40.5	16.8	48.7	50.3
Butyrate	510	688.8	1020.7	635.3	692.1	710.6
Choline	269.3	280.5	121.1	74.6	144.5	185.1
Creatine	119	168.9	109.2	151.2	133.7	126.8
Creatinine	127	161.4	90.6	66.4	120.1	131.5
Dimethylamine	50.8	60.5	32.8	20.3	30.1	42
Ethanol	125.5	173.3	154.2	159.5	147.8	166.1
Formate	7	6.7	5.6	8.9	4.4	8.2
Fucose	55.3	96.1	68.1	93.8	98.3	107.6
Fumarate	14.7	20.8	10.8	12.1	60.2	18.9
Galactose	1151.8	1131.3	506	320.4	615.1	1003.7
Glucose	3373.2	3590.7	3900.1	2222.5	1986.9	2244.4
Glutamate	1404	1665	1074.5	1022.6	1360.3	1416.4
Glutamine	457.5	525.2	264.2	92.7	260.6	282.3
Glycerol	1113.5	1158.3	731.9	950.8	956.3	982.7
Glycine	798	1093.1	568	531.3	687.9	630.6
Histidine	40.8	52.8	33.6	26.6	34.8	36
Hydroxyacetone	6.9	7.8	7.2	6.3	14.3	6.5
Isoleucine	703.5	893.4	472.2	427.6	664.7	713
Isopropanol	93.1	97.5	93.9	90.4	88.4	91.9
Isovalerate	98.4	95.4	84.4	136	114	155
Lactate	595.9	527.2	397	420.4	498.6	560.2
Leucine	960.8	1400.3	715.9	454.4	895.2	973.5
Lysine	754.6	1030.5	638.1	456.9	817	755.7
Methanol	149.5	236.1	195.3	166.7	181.4	206.2
Methionine	368.8	486.5	266.3	220.9	341.8	370
Methylamine	17.4	13.2	19.9	36.1	27.1	24.5
N-Acetyltyrosine	21.1	13	9.4	11.1	31	39
Nicotinate	35.9	48.5	22.6	37.9	46.2	47.7
p-Cresol	40.2	32.6	42.1	42.5	33.2	16.4
Phenylacetate	43.5	45.1	28	21.2	45.6	51.6
Phenylalanine	493.8	620.9	328.3	219.6	390.2	432.1
Proline	792.2	859.1	357.6	307.5	500.2	549.7
Propionate	181.5	180.2	374.9	442.7	303.7	303
Propylene glycol	22.4	20.3	43.8	91.9	43.6	32
Pyruvate	28.5	25.7	20.9	46	32.4	25.2
Riboflavin	19.9	27.4	12.7	12	14	9
Serine	784.8	987	476.8	401.9	609.9	651
Succinate	76.5	68.5	50.3	37.6	34.5	28.2
Taurine	1391.9	1900.7	1361.9	1061.2	1709.7	2103.9
Threonine	620.2	859	410.7	385.1	614.6	546.2
Trigonelline	63.9	71.5	66.1	90.7	106.4	96.7
Trimethylamine	21.7	41.7	25.6	56.3	71.4	35.3
Tryptophan	118.9	153.8	65.3	42.5	78.8	101.6
Tyrosine	569.2	647.9	363.3	273.7	434.5	474
Uracil	178.6	174.7	134.1	262.4	231.9	206.6
Urocanate	39.8	40.5	28.6	28	38.8	46.5
Valerate	70.1	86.5	80.5	89.7	94.2	114.2
Valine	840.6	1088.5	600.3	444.5	681.5	717.2
Xanthine	337.5	419.6	88.6	329.1	245.5	291.3
Xanthosine	8.3	5.8	9	4.3	7.3	6.8
Trimethylamine N-oxide	105.8	140.2	114.3	56.3	121.1	159.4
Adenosine	6.7	11.2	9.2	8.2	8.5	9.9
Malate	82.8	81	57.7	123.8	199.5	109
Cholate	319.9	486.4	302.9	59.3	115	87.15
