# Supplementary material for: A perspective for alzheimer disease from gut microbiota-associated NMR-based fecal metabolomics: a study with 5XFAD mice
Source: Metab Brain Dis. 2026 Apr 24;41(1):91. doi: 10.1007/s11011-026-01848-2 (PMC13109219; doi:10.1007/s11011-026-01848-2)
Supplement: Supplementary file 7 — Supplementary Material 7 (DOCX 21.2 MB) [file 11011_2026_1848_MOESM7_ESM.zip]

Archive with 1,678 entries (1,407 files):
- NMR-based_fecal_metabolomics_data_ATB/
- NMR-based_fecal_metabolomics_data_ATB/Metabolic_Brain_Disease_Quantitative_Data_ATBAYKAL.xlsx
- NMR-based_fecal_metabolomics_data_ATB/3MONTH-FECAL-METABOLITES.csv
- NMR-based_fecal_metabolomics_data_ATB/6MONTH-FECAL-METABOLITES.csv
- NMR-based_fecal_metabolomics_data_ATB/9MONTH-FECAL-METABOLITES.csv
- NMR-based_fecal_metabolomics_data_ATB/FECAL_3ALZ_0HYV/
- NMR-based_fecal_metabolomics_data_ATB/FECAL_3ALZ_0HYV/10/
- NMR-based_fecal_metabolomics_data_ATB/FECAL_3ALZ_0HYV/10/acqu
- NMR-based_fecal_metabolomics_data_ATB/FECAL_3ALZ_0HYV/10/acqum
- NMR-based_fecal_metabolomics_data_ATB/FECAL_3ALZ_0HYV/10/acqus
- NMR-based_fecal_metabolomics_data_ATB/FECAL_3ALZ_0HYV/10/adcInfo_TRX1.xml
- NMR-based_fecal_metabolomics_data_ATB/FECAL_3ALZ_0HYV/10/audita.txt
- NMR-based_fecal_metabolomics_data_ATB/FECAL_3ALZ_0HYV/10/fid
- NMR-based_fecal_metabolomics_data_ATB/FECAL_3ALZ_0HYV/10/format.temp
- NMR-based_fecal_metabolomics_data_ATB/FECAL_3ALZ_0HYV/10/prosol_History
- NMR-based_fecal_metabolomics_data_ATB/FECAL_3ALZ_0HYV/10/pulseprogram.precomp
- NMR-based_fecal_metabolomics_data_ATB/FECAL_3ALZ_0HYV/10/QuantFactorSample.prop
- NMR-based_fecal_metabolomics_data_ATB/FECAL_3ALZ_0HYV/10/QuantFactorSample.xml
- NMR-based_fecal_metabolomics_data_ATB/FECAL_3ALZ_0HYV/10/SampleTubeData.xml
- NMR-based_fecal_metabolomics_data_ATB/FECAL_3ALZ_0HYV/10/scon2
- NMR-based_fecal_metabolomics_data_ATB/FECAL_3ALZ_0HYV/10/shimvalues
- NMR-based_fecal_metabolomics_data_ATB/FECAL_3ALZ_0HYV/10/specpar
- NMR-based_fecal_metabolomics_data_ATB/FECAL_3ALZ_0HYV/10/topshimreport
- NMR-based_fecal_metabolomics_data_ATB/FECAL_3ALZ_0HYV/10/uxnmr.info
- NMR-based_fecal_metabolomics_data_ATB/FECAL_3ALZ_0HYV/10/uxnmr.par
- NMR-based_fecal_metabolomics_data_ATB/FECAL_3ALZ_0HYV/10/vtc_pid_settings
- NMR-based_fecal_metabolomics_data_ATB/FECAL_3ALZ_0HYV/10/au/
- NMR-based_fecal_metabolomics_data_ATB/FECAL_3ALZ_0HYV/10/au/src/
- NMR-based_fecal_metabolomics_data_ATB/FECAL_3ALZ_0HYV/10/au/src/au_ivdr_noesy
- NMR-based_fecal_metabolomics_data_ATB/FECAL_3ALZ_0HYV/10/au/src/proc_ivdr_noesy
- NMR-based_fecal_metabolomics_data_ATB/FECAL_3ALZ_0HYV/10/lists/
- NMR-based_fecal_metabolomics_data_ATB/FECAL_3ALZ_0HYV/10/lists/form/
- NMR-based_fecal_metabolomics_data_ATB/FECAL_3ALZ_0HYV/10/lists/form/plot_acqu.form
- NMR-based_fecal_metabolomics_data_ATB/FECAL_3ALZ_0HYV/10/lists/gp/
- NMR-based_fecal_metabolomics_data_ATB/FECAL_3ALZ_0HYV/10/lists/gp/EA
- NMR-based_fecal_metabolomics_data_ATB/FECAL_3ALZ_0HYV/10/lists/gp/SMSQ10.100
- NMR-based_fecal_metabolomics_data_ATB/FECAL_3ALZ_0HYV/10/lists/pp/
- NMR-based_fecal_metabolomics_data_ATB/FECAL_3ALZ_0HYV/10/lists/pp/Avance.incl
- NMR-based_fecal_metabolomics_data_ATB/FECAL_3ALZ_0HYV/10/lists/pp/Grad.incl
- NMR-based_fecal_metabolomics_data_ATB/FECAL_3ALZ_0HYV/10/lists/pp/noesygppr1d
- NMR-based_fecal_metabolomics_data_ATB/FECAL_3ALZ_0HYV/10/pdata/
- NMR-based_fecal_metabolomics_data_ATB/FECAL_3ALZ_0HYV/10/pdata/1/
- NMR-based_fecal_metabolomics_data_ATB/FECAL_3ALZ_0HYV/10/pdata/1/1i
- NMR-based_fecal_metabolomics_data_ATB/FECAL_3ALZ_0HYV/10/pdata/1/1r
- NMR-based_fecal_metabolomics_data_ATB/FECAL_3ALZ_0HYV/10/pdata/1/auditp.txt
- NMR-based_fecal_metabolomics_data_ATB/FECAL_3ALZ_0HYV/10/pdata/1/eretic
- NMR-based_fecal_metabolomics_data_ATB/FECAL_3ALZ_0HYV/10/pdata/1/ivdr_bodyfluid_title
- NMR-based_fecal_metabolomics_data_ATB/FECAL_3ALZ_0HYV/10/pdata/1/outd
- NMR-based_fecal_metabolomics_data_ATB/FECAL_3ALZ_0HYV/10/pdata/1/peaklist.xml
- NMR-based_fecal_metabolomics_data_ATB/FECAL_3ALZ_0HYV/10/pdata/1/peakrng
- NMR-based_fecal_metabolomics_data_ATB/FECAL_3ALZ_0HYV/10/pdata/1/peaks
- NMR-based_fecal_metabolomics_data_ATB/FECAL_3ALZ_0HYV/10/pdata/1/proc
- NMR-based_fecal_metabolomics_data_ATB/FECAL_3ALZ_0HYV/10/pdata/1/procs
- NMR-based_fecal_metabolomics_data_ATB/FECAL_3ALZ_0HYV/10/pdata/1/PROF_URINE_NOESY.xml
- NMR-based_fecal_metabolomics_data_ATB/FECAL_3ALZ_0HYV/10/pdata/1/thumb.png
- NMR-based_fecal_metabolomics_data_ATB/FECAL_3ALZ_0HYV/10/pdata/1/title
- NMR-based_fecal_metabolomics_data_ATB/FECAL_3ALZ_0HYV/10/pdata/991/
- NMR-based_fecal_metabolomics_data_ATB/FECAL_3ALZ_0HYV/10/pdata/991/ct1t2.txt
- NMR-based_fecal_metabolomics_data_ATB/FECAL_3ALZ_0HYV/10/pdata/991/dt1t2.txt
- NMR-based_fecal_metabolomics_data_ATB/FECAL_3ALZ_0HYV/10/pdata/991/outd
- NMR-based_fecal_metabolomics_data_ATB/FECAL_3ALZ_0HYV/10/pdata/991/proc
- NMR-based_fecal_metabolomics_data_ATB/FECAL_3ALZ_0HYV/10/pdata/991/procs
- NMR-based_fecal_metabolomics_data_ATB/FECAL_3ALZ_0HYV/10/pdata/991/pt1t2.par
- NMR-based_fecal_metabolomics_data_ATB/FECAL_3ALZ_0HYV/10/pdata/991/t1_disp
- NMR-based_fecal_metabolomics_data_ATB/FECAL_3ALZ_0HYV/10/pdata/991/t1ascii
- NMR-based_fecal_metabolomics_data_ATB/FECAL_3ALZ_0HYV/10/pdata/991/t1elim
- NMR-based_fecal_metabolomics_data_ATB/FECAL_3ALZ_0HYV/10/pdata/991/t1ints
- NMR-based_fecal_metabolomics_data_ATB/FECAL_3ALZ_0HYV/10/pdata/991/t1ints.txt
- NMR-based_fecal_metabolomics_data_ATB/FECAL_3ALZ_0HYV/10/pdata/991/t1par
- NMR-based_fecal_metabolomics_data_ATB/FECAL_3ALZ_0HYV/10/pdata/991/t1peaks
- NMR-based_fecal_metabolomics_data_ATB/FECAL_3ALZ_0HYV/10/pdata/991/t1peaks.txt
- NMR-based_fecal_metabolomics_data_ATB/FECAL_3ALZ_0HYV/10/pdata/991/t1t2.dx
- NMR-based_fecal_metabolomics_data_ATB/FECAL_3ALZ_0HYV/10/pdata/992/
- NMR-based_fecal_metabolomics_data_ATB/FECAL_3ALZ_0HYV/10/pdata/992/ct1t2.txt
- NMR-based_fecal_metabolomics_data_ATB/FECAL_3ALZ_0HYV/10/pdata/992/dt1t2.txt
- NMR-based_fecal_metabolomics_data_ATB/FECAL_3ALZ_0HYV/10/pdata/992/outd
- NMR-based_fecal_metabolomics_data_ATB/FECAL_3ALZ_0HYV/10/pdata/992/proc
- NMR-based_fecal_metabolomics_data_ATB/FECAL_3ALZ_0HYV/10/pdata/992/procs
- NMR-based_fecal_metabolomics_data_ATB/FECAL_3ALZ_0HYV/10/pdata/992/pt1t2.par
- NMR-based_fecal_metabolomics_data_ATB/FECAL_3ALZ_0HYV/10/pdata/992/t1_disp
- NMR-based_fecal_metabolomics_data_ATB/FECAL_3ALZ_0HYV/10/pdata/992/t1ascii
- NMR-based_fecal_metabolomics_data_ATB/FECAL_3ALZ_0HYV/10/pdata/992/t1elim
- NMR-based_fecal_metabolomics_data_ATB/FECAL_3ALZ_0HYV/10/pdata/992/t1ints
- NMR-based_fecal_metabolomics_data_ATB/FECAL_3ALZ_0HYV/10/pdata/992/t1ints.txt
- NMR-based_fecal_metabolomics_data_ATB/FECAL_3ALZ_0HYV/10/pdata/992/t1par
- NMR-based_fecal_metabolomics_data_ATB/FECAL_3ALZ_0HYV/10/pdata/992/t1peaks
- NMR-based_fecal_metabolomics_data_ATB/FECAL_3ALZ_0HYV/10/pdata/992/t1peaks.txt
- NMR-based_fecal_metabolomics_data_ATB/FECAL_3ALZ_0HYV/10/pdata/992/t1t2.dx
- NMR-based_fecal_metabolomics_data_ATB/FECAL_3ALZ_0HYV/98888/
- NMR-based_fecal_metabolomics_data_ATB/FECAL_3ALZ_0HYV/98888/acqu
- NMR-based_fecal_metabolomics_data_ATB/FECAL_3ALZ_0HYV/98888/acqum
- NMR-based_fecal_metabolomics_data_ATB/FECAL_3ALZ_0HYV/98888/acqus
- NMR-based_fecal_metabolomics_data_ATB/FECAL_3ALZ_0HYV/98888/pdata/
- NMR-based_fecal_metabolomics_data_ATB/FECAL_3ALZ_0HYV/98888/pdata/1/
- NMR-based_fecal_metabolomics_data_ATB/FECAL_3ALZ_0HYV/98888/pdata/1/outd
- NMR-based_fecal_metabolomics_data_ATB/FECAL_3ALZ_0HYV/98888/pdata/1/proc
- NMR-based_fecal_metabolomics_data_ATB/FECAL_3ALZ_0HYV/98888/pdata/1/procs
- NMR-based_fecal_metabolomics_data_ATB/FECAL_3ALZ_0HYV/98888/pdata/1/title
- NMR-based_fecal_metabolomics_data_ATB/FECAL_3ALZ_1HYV-2/
- NMR-based_fecal_metabolomics_data_ATB/FECAL_3ALZ_1HYV-2/10/
- NMR-based_fecal_metabolomics_data_ATB/FECAL_3ALZ_1HYV-2/10/acqu
- NMR-based_fecal_metabolomics_data_ATB/FECAL_3ALZ_1HYV-2/10/acqum
- NMR-based_fecal_metabolomics_data_ATB/FECAL_3ALZ_1HYV-2/10/acqus
- NMR-based_fecal_metabolomics_data_ATB/FECAL_3ALZ_1HYV-2/10/adcInfo_TRX1.xml
- NMR-based_fecal_metabolomics_data_ATB/FECAL_3ALZ_1HYV-2/10/audita.txt
- NMR-based_fecal_metabolomics_data_ATB/FECAL_3ALZ_1HYV-2/10/fid
- NMR-based_fecal_metabolomics_data_ATB/FECAL_3ALZ_1HYV-2/10/format.temp
- NMR-based_fecal_metabolomics_data_ATB/FECAL_3ALZ_1HYV-2/10/prosol_History
- NMR-based_fecal_metabolomics_data_ATB/FECAL_3ALZ_1HYV-2/10/pulseprogram.precomp
- NMR-based_fecal_metabolomics_data_ATB/FECAL_3ALZ_1HYV-2/10/QuantFactorSample.prop
- NMR-based_fecal_metabolomics_data_ATB/FECAL_3ALZ_1HYV-2/10/QuantFactorSample.xml
- NMR-based_fecal_metabolomics_data_ATB/FECAL_3ALZ_1HYV-2/10/SampleTubeData.xml
- NMR-based_fecal_metabolomics_data_ATB/FECAL_3ALZ_1HYV-2/10/scon2
- NMR-based_fecal_metabolomics_data_ATB/FECAL_3ALZ_1HYV-2/10/shimvalues
- NMR-based_fecal_metabolomics_data_ATB/FECAL_3ALZ_1HYV-2/10/specpar
- NMR-based_fecal_metabolomics_data_ATB/FECAL_3ALZ_1HYV-2/10/topshimreport
- NMR-based_fecal_metabolomics_data_ATB/FECAL_3ALZ_1HYV-2/10/uxnmr.info
- NMR-based_fecal_metabolomics_data_ATB/FECAL_3ALZ_1HYV-2/10/uxnmr.par
- NMR-based_fecal_metabolomics_data_ATB/FECAL_3ALZ_1HYV-2/10/vtc_pid_settings
- NMR-based_fecal_metabolomics_data_ATB/FECAL_3ALZ_1HYV-2/10/au/
- NMR-based_fecal_metabolomics_data_ATB/FECAL_3ALZ_1HYV-2/10/au/src/
- NMR-based_fecal_metabolomics_data_ATB/FECAL_3ALZ_1HYV-2/10/au/src/au_ivdr_noesy
- NMR-based_fecal_metabolomics_data_ATB/FECAL_3ALZ_1HYV-2/10/au/src/proc_ivdr_noesy
- NMR-based_fecal_metabolomics_data_ATB/FECAL_3ALZ_1HYV-2/10/lists/
- NMR-based_fecal_metabolomics_data_ATB/FECAL_3ALZ_1HYV-2/10/lists/form/
- NMR-based_fecal_metabolomics_data_ATB/FECAL_3ALZ_1HYV-2/10/lists/form/plot_acqu.form
- NMR-based_fecal_metabolomics_data_ATB/FECAL_3ALZ_1HYV-2/10/lists/gp/
- NMR-based_fecal_metabolomics_data_ATB/FECAL_3ALZ_1HYV-2/10/lists/gp/EA
- NMR-based_fecal_metabolomics_data_ATB/FECAL_3ALZ_1HYV-2/10/lists/gp/SMSQ10.100
- NMR-based_fecal_metabolomics_data_ATB/FECAL_3ALZ_1HYV-2/10/lists/pp/
- NMR-based_fecal_metabolomics_data_ATB/FECAL_3ALZ_1HYV-2/10/lists/pp/Avance.incl
- NMR-based_fecal_metabolomics_data_ATB/FECAL_3ALZ_1HYV-2/10/lists/pp/Grad.incl
- NMR-based_fecal_metabolomics_data_ATB/FECAL_3ALZ_1HYV-2/10/lists/pp/noesygppr1d
- NMR-based_fecal_metabolomics_data_ATB/FECAL_3ALZ_1HYV-2/10/pdata/
- NMR-based_fecal_metabolomics_data_ATB/FECAL_3ALZ_1HYV-2/10/pdata/1/
- NMR-based_fecal_metabolomics_data_ATB/FECAL_3ALZ_1HYV-2/10/pdata/1/1i
- NMR-based_fecal_metabolomics_data_ATB/FECAL_3ALZ_1HYV-2/10/pdata/1/1r
- NMR-based_fecal_metabolomics_data_ATB/FECAL_3ALZ_1HYV-2/10/pdata/1/auditp.txt
- NMR-based_fecal_metabolomics_data_ATB/FECAL_3ALZ_1HYV-2/10/pdata/1/eretic
- NMR-based_fecal_metabolomics_data_ATB/FECAL_3ALZ_1HYV-2/10/pdata/1/ivdr_bodyfluid_title
- NMR-based_fecal_metabolomics_data_ATB/FECAL_3ALZ_1HYV-2/10/pdata/1/outd
- NMR-based_fecal_metabolomics_data_ATB/FECAL_3ALZ_1HYV-2/10/pdata/1/peaklist.xml
- NMR-based_fecal_metabolomics_data_ATB/FECAL_3ALZ_1HYV-2/10/pdata/1/peakrng
- NMR-based_fecal_metabolomics_data_ATB/FECAL_3ALZ_1HYV-2/10/pdata/1/peaks
- NMR-based_fecal_metabolomics_data_ATB/FECAL_3ALZ_1HYV-2/10/pdata/1/proc
- NMR-based_fecal_metabolomics_data_ATB/FECAL_3ALZ_1HYV-2/10/pdata/1/procs
- NMR-based_fecal_metabolomics_data_ATB/FECAL_3ALZ_1HYV-2/10/pdata/1/PROF_URINE_NOESY.xml
- NMR-based_fecal_metabolomics_data_ATB/FECAL_3ALZ_1HYV-2/10/pdata/1/title
- NMR-based_fecal_metabolomics_data_ATB/FECAL_3ALZ_1HYV-2/10/pdata/991/
- NMR-based_fecal_metabolomics_data_ATB/FECAL_3ALZ_1HYV-2/10/pdata/991/ct1t2.txt
- NMR-based_fecal_metabolomics_data_ATB/FECAL_3ALZ_1HYV-2/10/pdata/991/dt1t2.txt
- NMR-based_fecal_metabolomics_data_ATB/FECAL_3ALZ_1HYV-2/10/pdata/991/outd
- NMR-based_fecal_metabolomics_data_ATB/FECAL_3ALZ_1HYV-2/10/pdata/991/proc
- NMR-based_fecal_metabolomics_data_ATB/FECAL_3ALZ_1HYV-2/10/pdata/991/procs
- NMR-based_fecal_metabolomics_data_ATB/FECAL_3ALZ_1HYV-2/10/pdata/991/pt1t2.par
- NMR-based_fecal_metabolomics_data_ATB/FECAL_3ALZ_1HYV-2/10/pdata/991/t1_disp
- NMR-based_fecal_metabolomics_data_ATB/FECAL_3ALZ_1HYV-2/10/pdata/991/t1ascii
- NMR-based_fecal_metabolomics_data_ATB/FECAL_3ALZ_1HYV-2/10/pdata/991/t1elim
- NMR-based_fecal_metabolomics_data_ATB/FECAL_3ALZ_1HYV-2/10/pdata/991/t1ints
- NMR-based_fecal_metabolomics_data_ATB/FECAL_3ALZ_1HYV-2/10/pdata/991/t1ints.txt
- NMR-based_fecal_metabolomics_data_ATB/FECAL_3ALZ_1HYV-2/10/pdata/991/t1par
- NMR-based_fecal_metabolomics_data_ATB/FECAL_3ALZ_1HYV-2/10/pdata/991/t1peaks
- NMR-based_fecal_metabolomics_data_ATB/FECAL_3ALZ_1HYV-2/10/pdata/991/t1peaks.txt
- NMR-based_fecal_metabolomics_data_ATB/FECAL_3ALZ_1HYV-2/10/pdata/991/t1t2.dx
- NMR-based_fecal_metabolomics_data_ATB/FECAL_3ALZ_1HYV-2/10/pdata/992/
- NMR-based_fecal_metabolomics_data_ATB/FECAL_3ALZ_1HYV-2/10/pdata/992/ct1t2.txt
- NMR-based_fecal_metabolomics_data_ATB/FECAL_3ALZ_1HYV-2/10/pdata/992/dt1t2.txt
- NMR-based_fecal_metabolomics_data_ATB/FECAL_3ALZ_1HYV-2/10/pdata/992/outd
- NMR-based_fecal_metabolomics_data_ATB/FECAL_3ALZ_1HYV-2/10/pdata/992/proc
- NMR-based_fecal_metabolomics_data_ATB/FECAL_3ALZ_1HYV-2/10/pdata/992/procs
- NMR-based_fecal_metabolomics_data_ATB/FECAL_3ALZ_1HYV-2/10/pdata/992/pt1t2.par
- NMR-based_fecal_metabolomics_data_ATB/FECAL_3ALZ_1HYV-2/10/pdata/992/t1_disp
- NMR-based_fecal_metabolomics_data_ATB/FECAL_3ALZ_1HYV-2/10/pdata/992/t1ascii
- NMR-based_fecal_metabolomics_data_ATB/FECAL_3ALZ_1HYV-2/10/pdata/992/t1elim
- NMR-based_fecal_metabolomics_data_ATB/FECAL_3ALZ_1HYV-2/10/pdata/992/t1ints
- NMR-based_fecal_metabolomics_data_ATB/FECAL_3ALZ_1HYV-2/10/pdata/992/t1ints.txt
- NMR-based_fecal_metabolomics_data_ATB/FECAL_3ALZ_1HYV-2/10/pdata/992/t1par
- NMR-based_fecal_metabolomics_data_ATB/FECAL_3ALZ_1HYV-2/10/pdata/992/t1peaks
- NMR-based_fecal_metabolomics_data_ATB/FECAL_3ALZ_1HYV-2/10/pdata/992/t1peaks.txt
- NMR-based_fecal_metabolomics_data_ATB/FECAL_3ALZ_1HYV-2/10/pdata/992/t1t2.dx
- NMR-based_fecal_metabolomics_data_ATB/FECAL_3ALZ_1HYV-2/98888/
- NMR-based_fecal_metabolomics_data_ATB/FECAL_3ALZ_1HYV-2/98888/acqu
- NMR-based_fecal_metabolomics_data_ATB/FECAL_3ALZ_1HYV-2/98888/acqum
- NMR-based_fecal_metabolomics_data_ATB/FECAL_3ALZ_1HYV-2/98888/acqus
- NMR-based_fecal_metabolomics_data_ATB/FECAL_3ALZ_1HYV-2/98888/pdata/
- NMR-based_fecal_metabolomics_data_ATB/FECAL_3ALZ_1HYV-2/98888/pdata/1/
- NMR-based_fecal_metabolomics_data_ATB/FECAL_3ALZ_1HYV-2/98888/pdata/1/outd
- NMR-based_fecal_metabolomics_data_ATB/FECAL_3ALZ_1HYV-2/98888/pdata/1/proc
- NMR-based_fecal_metabolomics_data_ATB/FECAL_3ALZ_1HYV-2/98888/pdata/1/procs
- NMR-based_fecal_metabolomics_data_ATB/FECAL_3ALZ_1HYV-2/98888/pdata/1/title
- NMR-based_fecal_metabolomics_data_ATB/FECAL_3ALZ_2HYV/
- NMR-based_fecal_metabolomics_data_ATB/FECAL_3ALZ_2HYV/10/
- NMR-based_fecal_metabolomics_data_ATB/FECAL_3ALZ_2HYV/10/acqu
- NMR-based_fecal_metabolomics_data_ATB/FECAL_3ALZ_2HYV/10/acqum
- NMR-based_fecal_metabolomics_data_ATB/FECAL_3ALZ_2HYV/10/acqus
- NMR-based_fecal_metabolomics_data_ATB/FECAL_3ALZ_2HYV/10/adcInfo_TRX1.xml
- NMR-based_fecal_metabolomics_data_ATB/FECAL_3ALZ_2HYV/10/audita.txt
- NMR-based_fecal_metabolomics_data_ATB/FECAL_3ALZ_2HYV/10/fid
- NMR-based_fecal_metabolomics_data_ATB/FECAL_3ALZ_2HYV/10/format.temp
- NMR-based_fecal_metabolomics_data_ATB/FECAL_3ALZ_2HYV/10/prosol_History
- NMR-based_fecal_metabolomics_data_ATB/FECAL_3ALZ_2HYV/10/pulseprogram.precomp
- NMR-based_fecal_metabolomics_data_ATB/FECAL_3ALZ_2HYV/10/QuantFactorSample.prop
- NMR-based_fecal_metabolomics_data_ATB/FECAL_3ALZ_2HYV/10/QuantFactorSample.xml
- NMR-based_fecal_metabolomics_data_ATB/FECAL_3ALZ_2HYV/10/SampleTubeData.xml
- NMR-based_fecal_metabolomics_data_ATB/FECAL_3ALZ_2HYV/10/scon2
- NMR-based_fecal_metabolomics_data_ATB/FECAL_3ALZ_2HYV/10/shimvalues
- NMR-based_fecal_metabolomics_data_ATB/FECAL_3ALZ_2HYV/10/specpar
- NMR-based_fecal_metabolomics_data_ATB/FECAL_3ALZ_2HYV/10/topshimreport
- NMR-based_fecal_metabolomics_data_ATB/FECAL_3ALZ_2HYV/10/uxnmr.info
- NMR-based_fecal_metabolomics_data_ATB/FECAL_3ALZ_2HYV/10/uxnmr.par
- NMR-based_fecal_metabolomics_data_ATB/FECAL_3ALZ_2HYV/10/vtc_pid_settings
- NMR-based_fecal_metabolomics_data_ATB/FECAL_3ALZ_2HYV/10/au/
- NMR-based_fecal_metabolomics_data_ATB/FECAL_3ALZ_2HYV/10/au/src/
- NMR-based_fecal_metabolomics_data_ATB/FECAL_3ALZ_2HYV/10/au/src/au_ivdr_noesy
- NMR-based_fecal_metabolomics_data_ATB/FECAL_3ALZ_2HYV/10/au/src/proc_ivdr_noesy
- NMR-based_fecal_metabolomics_data_ATB/FECAL_3ALZ_2HYV/10/lists/
- NMR-based_fecal_metabolomics_data_ATB/FECAL_3ALZ_2HYV/10/lists/form/
- NMR-based_fecal_metabolomics_data_ATB/FECAL_3ALZ_2HYV/10/lists/form/plot_acqu.form
- NMR-based_fecal_metabolomics_data_ATB/FECAL_3ALZ_2HYV/10/lists/gp/
- NMR-based_fecal_metabolomics_data_ATB/FECAL_3ALZ_2HYV/10/lists/gp/EA
- NMR-based_fecal_metabolomics_data_ATB/FECAL_3ALZ_2HYV/10/lists/gp/SMSQ10.100
- NMR-based_fecal_metabolomics_data_ATB/FECAL_3ALZ_2HYV/10/lists/pp/
- NMR-based_fecal_metabolomics_data_ATB/FECAL_3ALZ_2HYV/10/lists/pp/Avance.incl
- NMR-based_fecal_metabolomics_data_ATB/FECAL_3ALZ_2HYV/10/lists/pp/Grad.incl
- NMR-based_fecal_metabolomics_data_ATB/FECAL_3ALZ_2HYV/10/lists/pp/noesygppr1d
- NMR-based_fecal_metabolomics_data_ATB/FECAL_3ALZ_2HYV/10/pdata/
- NMR-based_fecal_metabolomics_data_ATB/FECAL_3ALZ_2HYV/10/pdata/1/
- NMR-based_fecal_metabolomics_data_ATB/FECAL_3ALZ_2HYV/10/pdata/1/1i
- NMR-based_fecal_metabolomics_data_ATB/FECAL_3ALZ_2HYV/10/pdata/1/1r
- NMR-based_fecal_metabolomics_data_ATB/FECAL_3ALZ_2HYV/10/pdata/1/auditp.txt
- NMR-based_fecal_metabolomics_data_ATB/FECAL_3ALZ_2HYV/10/pdata/1/eretic
- NMR-based_fecal_metabolomics_data_ATB/FECAL_3ALZ_2HYV/10/pdata/1/ivdr_bodyfluid_title
- NMR-based_fecal_metabolomics_data_ATB/FECAL_3ALZ_2HYV/10/pdata/1/outd
- NMR-based_fecal_metabolomics_data_ATB/FECAL_3ALZ_2HYV/10/pdata/1/peaklist.xml
- NMR-based_fecal_metabolomics_data_ATB/FECAL_3ALZ_2HYV/10/pdata/1/peakrng
- NMR-based_fecal_metabolomics_data_ATB/FECAL_3ALZ_2HYV/10/pdata/1/peaks
- NMR-based_fecal_metabolomics_data_ATB/FECAL_3ALZ_2HYV/10/pdata/1/proc
- NMR-based_fecal_metabolomics_data_ATB/FECAL_3ALZ_2HYV/10/pdata/1/procs
- NMR-based_fecal_metabolomics_data_ATB/FECAL_3ALZ_2HYV/10/pdata/1/PROF_URINE_NOESY.xml
- NMR-based_fecal_metabolomics_data_ATB/FECAL_3ALZ_2HYV/10/pdata/1/thumb.png
- NMR-based_fecal_metabolomics_data_ATB/FECAL_3ALZ_2HYV/10/pdata/1/title
- NMR-based_fecal_metabolomics_data_ATB/FECAL_3ALZ_2HYV/10/pdata/991/
- NMR-based_fecal_metabolomics_data_ATB/FECAL_3ALZ_2HYV/10/pdata/991/ct1t2.txt
- NMR-based_fecal_metabolomics_data_ATB/FECAL_3ALZ_2HYV/10/pdata/991/dt1t2.txt
- NMR-based_fecal_metabolomics_data_ATB/FECAL_3ALZ_2HYV/10/pdata/991/outd
- NMR-based_fecal_metabolomics_data_ATB/FECAL_3ALZ_2HYV/10/pdata/991/proc
- NMR-based_fecal_metabolomics_data_ATB/FECAL_3ALZ_2HYV/10/pdata/991/procs
- NMR-based_fecal_metabolomics_data_ATB/FECAL_3ALZ_2HYV/10/pdata/991/pt1t2.par
- NMR-based_fecal_metabolomics_data_ATB/FECAL_3ALZ_2HYV/10/pdata/991/t1_disp
- NMR-based_fecal_metabolomics_data_ATB/FECAL_3ALZ_2HYV/10/pdata/991/t1ascii
- NMR-based_fecal_metabolomics_data_ATB/FECAL_3ALZ_2HYV/10/pdata/991/t1elim
- NMR-based_fecal_metabolomics_data_ATB/FECAL_3ALZ_2HYV/10/pdata/991/t1ints
- NMR-based_fecal_metabolomics_data_ATB/FECAL_3ALZ_2HYV/10/pdata/991/t1ints.txt
- NMR-based_fecal_metabolomics_data_ATB/FECAL_3ALZ_2HYV/10/pdata/991/t1par
- NMR-based_fecal_metabolomics_data_ATB/FECAL_3ALZ_2HYV/10/pdata/991/t1peaks
- NMR-based_fecal_metabolomics_data_ATB/FECAL_3ALZ_2HYV/10/pdata/991/t1peaks.txt
- NMR-based_fecal_metabolomics_data_ATB/FECAL_3ALZ_2HYV/10/pdata/991/t1t2.dx
- NMR-based_fecal_metabolomics_data_ATB/FECAL_3ALZ_2HYV/10/pdata/992/
- NMR-based_fecal_metabolomics_data_ATB/FECAL_3ALZ_2HYV/10/pdata/992/ct1t2.txt
- NMR-based_fecal_metabolomics_data_ATB/FECAL_3ALZ_2HYV/10/pdata/992/dt1t2.txt
- NMR-based_fecal_metabolomics_data_ATB/FECAL_3ALZ_2HYV/10/pdata/992/outd
- NMR-based_fecal_metabolomics_data_ATB/FECAL_3ALZ_2HYV/10/pdata/992/proc
- NMR-based_fecal_metabolomics_data_ATB/FECAL_3ALZ_2HYV/10/pdata/992/procs
- NMR-based_fecal_metabolomics_data_ATB/FECAL_3ALZ_2HYV/10/pdata/992/pt1t2.par
- NMR-based_fecal_metabolomics_data_ATB/FECAL_3ALZ_2HYV/10/pdata/992/t1_disp
- NMR-based_fecal_metabolomics_data_ATB/FECAL_3ALZ_2HYV/10/pdata/992/t1ascii
- NMR-based_fecal_metabolomics_data_ATB/FECAL_3ALZ_2HYV/10/pdata/992/t1elim
- NMR-based_fecal_metabolomics_data_ATB/FECAL_3ALZ_2HYV/10/pdata/992/t1ints
- NMR-based_fecal_metabolomics_data_ATB/FECAL_3ALZ_2HYV/10/pdata/992/t1ints.txt
- NMR-based_fecal_metabolomics_data_ATB/FECAL_3ALZ_2HYV/10/pdata/992/t1par
- NMR-based_fecal_metabolomics_data_ATB/FECAL_3ALZ_2HYV/10/pdata/992/t1peaks
- NMR-based_fecal_metabolomics_data_ATB/FECAL_3ALZ_2HYV/10/pdata/992/t1peaks.txt
- NMR-based_fecal_metabolomics_data_ATB/FECAL_3ALZ_2HYV/10/pdata/992/t1t2.dx
- NMR-based_fecal_metabolomics_data_ATB/FECAL_3ALZ_2HYV/98888/
- NMR-based_fecal_metabolomics_data_ATB/FECAL_3ALZ_2HYV/98888/acqu
- NMR-based_fecal_metabolomics_data_ATB/FECAL_3ALZ_2HYV/98888/acqum
- NMR-based_fecal_metabolomics_data_ATB/FECAL_3ALZ_2HYV/98888/acqus
- NMR-based_fecal_metabolomics_data_ATB/FECAL_3ALZ_2HYV/98888/pdata/
- NMR-based_fecal_metabolomics_data_ATB/FECAL_3ALZ_2HYV/98888/pdata/1/
- NMR-based_fecal_metabolomics_data_ATB/FECAL_3ALZ_2HYV/98888/pdata/1/outd
- NMR-based_fecal_metabolomics_data_ATB/FECAL_3ALZ_2HYV/98888/pdata/1/proc
- NMR-based_fecal_metabolomics_data_ATB/FECAL_3ALZ_2HYV/98888/pdata/1/procs
- NMR-based_fecal_metabolomics_data_ATB/FECAL_3ALZ_2HYV/98888/pdata/1/title
- NMR-based_fecal_metabolomics_data_ATB/FECAL_3CNT_0HYV/
- NMR-based_fecal_metabolomics_data_ATB/FECAL_3CNT_0HYV/10/
- NMR-based_fecal_metabolomics_data_ATB/FECAL_3CNT_0HYV/10/acqu
- NMR-based_fecal_metabolomics_data_ATB/FECAL_3CNT_0HYV/10/acqum
- NMR-based_fecal_metabolomics_data_ATB/FECAL_3CNT_0HYV/10/acqus
- NMR-based_fecal_metabolomics_data_ATB/FECAL_3CNT_0HYV/10/adcInfo_TRX1.xml
- NMR-based_fecal_metabolomics_data_ATB/FECAL_3CNT_0HYV/10/audita.txt
- NMR-based_fecal_metabolomics_data_ATB/FECAL_3CNT_0HYV/10/fid
- NMR-based_fecal_metabolomics_data_ATB/FECAL_3CNT_0HYV/10/format.temp
- NMR-based_fecal_metabolomics_data_ATB/FECAL_3CNT_0HYV/10/prosol_History
- NMR-based_fecal_metabolomics_data_ATB/FECAL_3CNT_0HYV/10/pulseprogram.precomp
- NMR-based_fecal_metabolomics_data_ATB/FECAL_3CNT_0HYV/10/QuantFactorSample.prop
- NMR-based_fecal_metabolomics_data_ATB/FECAL_3CNT_0HYV/10/QuantFactorSample.xml
- NMR-based_fecal_metabolomics_data_ATB/FECAL_3CNT_0HYV/10/SampleTubeData.xml
- NMR-based_fecal_metabolomics_data_ATB/FECAL_3CNT_0HYV/10/scon2
- NMR-based_fecal_metabolomics_data_ATB/FECAL_3CNT_0HYV/10/shimvalues
- NMR-based_fecal_metabolomics_data_ATB/FECAL_3CNT_0HYV/10/specpar
[truncated: 1,378 more entries]
