# Supplementary material for: A perspective for alzheimer disease from gut microbiota-associated NMR-based fecal metabolomics: a study with 5XFAD mice
Source: Metab Brain Dis. 2026 Apr 24;41(1):91. doi: 10.1007/s11011-026-01848-2 (PMC13109219; doi:10.1007/s11011-026-01848-2)
Supplement: Supplementary file 7 — Supplementary Material 7 (DOCX 21.2 MB) [file 11011_2026_1848_MOESM7_ESM.zip › NMR-based_fecal_metabolomics_data_ATB/FECAL_3ALZ_0HYV/10/acqum]

##TITLE= Parameter file, TopSpin 4.3.0
##JCAMPDX= 5.0
##DATATYPE= Parameter Values
##NPOINTS= 1	$$ modification sequence number
##ORIGIN= Bruker BioSpin GmbH
##OWNER= nmrsu
$$ 2025-01-07 15:56:33.483 +0300  nmrsu@AvanceNeo600MHz
$$ C:/Bruker/TopSpin4.3.0/prog/curdir/changer/inmrchanger/Jan07-2025-1430-nmrsu/501/501.756/data/nmr/FECAL_3ALZ_0HYV/10/acqum
$$ process C:\Bruker\TopSpin4.3.0\prog\mod\xwish3.exe
##$COMMENT= <>
##$ECF= 1
##$ECHOLST= (0..15)
1 1 1 1 1 1 1 1 1 1 1 1 1 1 1 1
##$ECOLLST= (0..15)
1 1 1 1 1 1 1 1 1 1 1 1 1 1 1 1
##$FLIPA= 0
##$FOV1= 0
##$FOV2= 0
##$FOV3= 0
##$FRARE= 1
##$HEADER= <>
##$INSTIT= <>
##$METHOD= <>
##$NECHOES= 1
##$NPROJEC= 32
##$NSLICES= 32
##$PATPOS= 0
##$RUNEXAM= -1
##$SDIST= 1
##$SOANGLE= 0
##$SORIENT= 0
##$SOT= <>
##$SPOS= 0
##$SPOSDIR= <>
##$STHICK= 3
##$T2DIST= 30
##$TINV= 50
##$TREC= 2700
##$TREP= 3000
##$TSCAN= 50000
##END=
