# Supplementary material for: A perspective for alzheimer disease from gut microbiota-associated NMR-based fecal metabolomics: a study with 5XFAD mice
Source: Metab Brain Dis. 2026 Apr 24;41(1):91. doi: 10.1007/s11011-026-01848-2 (PMC13109219; doi:10.1007/s11011-026-01848-2)
Supplement: Supplementary file 7 — Supplementary Material 7 (DOCX 21.2 MB) [file 11011_2026_1848_MOESM7_ESM.zip › NMR-based_fecal_metabolomics_data_ATB/FECAL_3ALZ_0HYV/10/audita.txt]

##TITLE= Audit trail, TopSpin 4.3.0
##JCAMPDX= 5.01
##ORIGIN= Bruker BioSpin GmbH
##OWNER= root
$$ /root/.topspin-BladeEpu/local_acqu/FECAL_3ALZ_0HYV/10/audita.txt
##AUDIT TRAIL=  $$ (NUMBER, WHEN, WHO, WHERE, PROCESS, VERSION, WHAT)
(   1,<2025-01-07T13:22:15.364+0000>,<AVANCENEO600MHZ\nmrsu>,<AVANCENEO600MHZ>,<go4>,<TopSpin 4.3.0>,
      <acquisition in progress>)
$$ D:/Research/multiomics proje/FECAL_3ALZ_0HYV/10/audita.txt
(   2,<2025-01-07T13:26:22.099+0000>,<AVANCENEO600MHZ\nmrsu>,<AVANCENEO600MHZ>,<go4>,<TopSpin 4.3.0>,
      <created by zg on 'AvanceNeo 600Mhz' (AVANCENEO600MHZ) by user 'AVANCENEO600MHZ\nmrsu'
       on data set with UUID '692cd1c6-ccfa-11ef-bc97-0030d62bef12'
       started at 2025-01-07 13:22:15.364 +0000, POWCHK enabled, PULCHK disabled,
       completed at 2025-01-07 13:26:22.098 +0000
       configuration hash MD5:
       C8 24 1F C9 7B 33 42 4D FA 36 1B 0B 9C 15 42 C8
       double data hash MD5: 64K
       7B 96 FA E9 46 82 6F CF 20 12 51 32 0B F0 CE A0>)
(   3,<2025-01-07T16:26:22.623+0300>,<nmrsu>,<AvanceNeo600MHz>,<audit>,<TopSpin 4.3.0>,
      <user comment:
       acquisition driven by au_ivdr_noesy - B.I.Methods 2.5.2
       double data hash MD5: 64K
       7B 96 FA E9 46 82 6F CF 20 12 51 32 0B F0 CE A0>)
(   4,<2025-01-07T16:26:22.654+0300>,<nmrsu>,<AvanceNeo600MHz>,<xwish3>,<TopSpin 4.3.0>,
      <ICON-NMR User ID: nmrsu
       double data hash MD5: 64K
       7B 96 FA E9 46 82 6F CF 20 12 51 32 0B F0 CE A0>)
##END=

$$ hash MD5
$$ 15 3E 8F 09 A6 90 65 F2 D4 6E B3 B0 C3 33 5B 6E
