# Supplementary material for: A perspective for alzheimer disease from gut microbiota-associated NMR-based fecal metabolomics: a study with 5XFAD mice
Source: Metab Brain Dis. 2026 Apr 24;41(1):91. doi: 10.1007/s11011-026-01848-2 (PMC13109219; doi:10.1007/s11011-026-01848-2)
Supplement: Supplementary file 7 — Supplementary Material 7 (DOCX 21.2 MB) [file 11011_2026_1848_MOESM7_ESM.zip › NMR-based_fecal_metabolomics_data_ATB/FECAL_3ALZ_0HYV/10/shimvalues]

# Tue Jan  7 13:26:21 2025
#$$PROBEIDENTIFIER=Z814601_0161
#$$PROBENAME=PA BBI 600S3 H-BB-D-05 Z
#$$SHIMID=292722
#
# Active Shim Gradients
#
Z           		16225           
Z2          		661             
Z3          		-2264           
Z4          		-1364           
Z5          		-218            
Z6          		-760            
Z7          		5986            
Z8          		19740           
X           		-2551           
XZ          		-1341           
XZ2         		-357            
XZ3         		144             
XZ4         		-1638           
XZ5         		-461            
Y           		2417            
YZ          		3854            
YZ2         		-952            
YZ3         		-1115           
YZ4         		754             
YZ5         		1072            
XY          		3622            
XYZ         		1390            
XYZ2        		-3410           
XYZ3        		648             
XYZ4        		3248            
XYZ5        		-3417           
(X2-Y2)     		-9003           
(X2-Y2)Z    		-2475           
(X2-Y2)Z2   		580             
(X2-Y2)Z3   		1015            
(X2-Y2)Z4   		-3724           
(X2-Y2)Z5   		-1205           
X3          		-8195           
X3Z         		-9449           
Y3          		835             
Y3Z         		10566           
#
# Lock Parameter
#
FIELD		5109.120
LOCKPHASE		 123.605
LOCKPOWER		 -18.000
LOCKGAIN		 106.390
LOCKDC		 -75.000
LOCKSHIFT		   4.700
LOOPGAIN		 -10.000
LOOPTIME		   0.477
LOOPFILTER		  44.000
#
IEEE64_VERSION_CODE 1
#
# Shim currents 
#
SHIM_SETTING [ 1]     8533.31909727
SHIM_SETTING [ 2]    -8713.00468271
SHIM_SETTING [ 3]    -4989.98854852
SHIM_SETTING [ 4]    21458.15065889
SHIM_SETTING [ 5]    -9897.78033441
SHIM_SETTING [ 6]    -9436.41008018
SHIM_SETTING [ 7]    20983.19340097
SHIM_SETTING [ 8]    12200.94028402
SHIM_SETTING [ 9]      785.70407161
SHIM_SETTING [10]      554.14668766
SHIM_SETTING [11]        0.00000000
SHIM_SETTING [12]    -9730.61800000
SHIM_SETTING [13]    11400.44500000
SHIM_SETTING [14]      607.82602165
SHIM_SETTING [15]    -5027.04874761
SHIM_SETTING [16]    -2285.53164348
SHIM_SETTING [17]    -1571.11737844
SHIM_SETTING [18]      207.01447104
SHIM_SETTING [19]    -2956.68257019
SHIM_SETTING [20]    -1762.99685856
SHIM_SETTING [21]    -9053.15089004
SHIM_SETTING [22]    -4893.03406217
SHIM_SETTING [23]    -8494.16275688
SHIM_SETTING [24]    -2914.11210421
SHIM_SETTING [25]    -7096.92030598
SHIM_SETTING [26]    -5611.70473588
SHIM_SETTING [27]    -8557.23430486
SHIM_SETTING [28]     4907.71712269
SHIM_SETTING [29]     2183.71520990
SHIM_SETTING [30]     7101.60278983
SHIM_SETTING [31]     5477.65483659
SHIM_SETTING [32]    -1528.70775983
SHIM_SETTING [33]     1301.72843168
SHIM_SETTING [34]     -420.19364105
SHIM_SETTING [35]     2297.12394087
SHIM_SETTING [36]     3445.10828125
SHIM_SETTING [37]     1046.43352831
SHIM_SETTING [38]     2981.17841033
SHIM_SETTING [39]     -922.46915868
SHIM_SETTING [40]     2600.00000000
