# Supplementary material for: A perspective for alzheimer disease from gut microbiota-associated NMR-based fecal metabolomics: a study with 5XFAD mice
Source: Metab Brain Dis. 2026 Apr 24;41(1):91. doi: 10.1007/s11011-026-01848-2 (PMC13109219; doi:10.1007/s11011-026-01848-2)
Supplement: Supplementary file 7 — Supplementary Material 7 (DOCX 21.2 MB) [file 11011_2026_1848_MOESM7_ESM.zip › NMR-based_fecal_metabolomics_data_ATB/FECAL_3ALZ_0HYV/10/topshimreport]

New TopShim run:

version = topshim 2.4.0
date = 2025-01-07
time = 16:19:17.656
command = topshim 1d z6off tunea

FINE SHIMMING

Parameters:

probe = Z814601_0161
solvent = Urine
shim nucleus = 1H
nucleus optimised for = 1H
o1p (from lock) = 4.70 ppm

Results:


1D Shimming:
Iteration 1: FWHM Before= 0.7 Hz, Target= 0.2 Hz, After= 0.3 Hz
Shim succeeded

Lineshape quality factor (1D spectrum, spinning) = 0.316


Performing tune after shimming
tune lock level increase = 1.1

shim changes: 
Z	-2
Z2	-7
Z3	-12
Z4	-68
Z5	+54
X	-3
Y	+9
YZ	+1

duration = 2 min 2 sec
completed successfully
finished Tue Jan  7 16:21:19 2025


========================================================================
