# Supplementary material for: A perspective for alzheimer disease from gut microbiota-associated NMR-based fecal metabolomics: a study with 5XFAD mice
Source: Metab Brain Dis. 2026 Apr 24;41(1):91. doi: 10.1007/s11011-026-01848-2 (PMC13109219; doi:10.1007/s11011-026-01848-2)
Supplement: Supplementary file 7 — Supplementary Material 7 (DOCX 21.2 MB) [file 11011_2026_1848_MOESM7_ESM.zip › NMR-based_fecal_metabolomics_data_ATB/FECAL_3ALZ_0HYV/10/au/src/au_ivdr_noesy]

/****************************************************************/
/*  au_ivdr_noesy           28.07.2015                          */
/****************************************************************/
/*  Short Description :                                         */
/*  AU program for 1D data acquisition in body fluid screening. */
/****************************************************************/
/*  Keywords :                                                  */
/*  bodyfluid screening (urine, plasma, ...), 1D acquisition    */
/****************************************************************/
/*  Description/Usage :                                         */
/*                                                              */
/*  AU program for 1D data acquisition in IVDr body fluid       */
/*  screening used as AUNM in Experiment 1 in NMR SOP.          */
/*                                                              */
/*                                                              */
/*  Experiment:   1D NOESYGPPR                                  */
/*                                                              */
/*  -> used in the following experiments:                       */
/*                                                              */
/*     Parameter Set Name        Solvent      Presat   Temp     */
/*     ----------------------------------------------------     */
/*     PROF_URINE_NOESY          Urine        25Hz     300K     */
/*     PROF_URINE_NOESY64        Urine        25Hz     300K     */
/*     PROF_URINE_NOESY128       Urine        25Hz     300K     */
/*     PROF_URINE_NOESY256       Urine        25Hz     300K     */
/*     PROF_URINE_NOESY512       Urine        25Hz     300K     */
/*     PROF_URINE_NOESY_3mm      Urine_3mm    25Hz     300K     */
/*     PROF_URINE_NOESY64_3mm    Urine_3mm    25Hz     300K     */
/*     PROF_URINE_NOESY128_3mm   Urine_3mm    25Hz     300K     */
/*     PROF_URINE_NOESY256_3mm   Urine_3mm    25Hz     300K     */
/*     PROF_URINE_NOESY512_3mm   Urine_3mm    25Hz     300K     */
/*     PROF_PLASMA_NOESY         Plasma       25Hz     310K     */
/*     PROF_PLASMA_NOESY64       Plasma       25Hz     310K     */
/*     PROF_PLASMA_NOESY128      Plasma       25Hz     310K     */
/*     PROF_PLASMA_NOESY256      Plasma       25Hz     310K     */
/*     PROF_PLASMA_NOESY512      Plasma       25Hz     310K     */
/*     PROF_PLASMA_NOESY_3mm     Plasma_3mm   25Hz     310K     */
/*     PROF_PLASMA_NOESY64_3mm   Plasma_3mm   25Hz     310K     */
/*     PROF_PLASMA_NOESY128_3mm  Plasma_3mm   25Hz     310K     */
/*     PROF_PLASMA_NOESY256_3mm  Plasma_3mm   25Hz     310K     */
/*     PROF_PLASMA_NOESY512_3mm  Plasma_3mm   25Hz     310K     */
/*     PROF_CSF_NOESY            CSF          25Hz     300K     */
/*     PROF_CSF_NOESY64          CSF          25Hz     300K     */
/*     PROF_CSF_NOESY128         CSF          25Hz     300K     */
/*     PROF_CSF_NOESY256         CSF          25Hz     300K     */
/*     PROF_CSF_NOESY512         CSF          25Hz     300K     */
/*     PROF_CSF_NOESY_3mm        CSF_3mm      25Hz     300K     */
/*     PROF_CSF_NOESY64_3mm      CSF_3mm      25Hz     300K     */
/*     PROF_CSF_NOESY128_3mm     CSF_3mm      25Hz     300K     */
/*     PROF_CSF_NOESY256_3mm     CSF_3mm      25Hz     300K     */
/*     PROF_CSF_NOESY512_3mm     CSF_3mm      25Hz     300K     */
/*     PROF_GENERIC_NOESY        H2O+D2O      25Hz     300K     */
/*     PROF_GENERIC_NOESY64      H2O+D2O      25Hz     300K     */
/*     PROF_GENERIC_NOESY128     H2O+D2O      25Hz     300K     */
/*     PROF_GENERIC_NOESY256     H2O+D2O      25Hz     300K     */
/*     PROF_GENERIC_NOESY512     H2O+D2O      25Hz     300K     */
/*     PROF_GENERIC_NOESY_3mm    H2O+D2O_3mm  25Hz     300K     */
/*     PROF_GENERIC_NOESY64_3mm  H2O+D2O_3mm  25Hz     300K     */
/*     PROF_GENERIC_NOESY128_3mm H2O+D2O_3mm  25Hz     300K     */
/*     PROF_GENERIC_NOESY256_3mm H2O+D2O_3mm  25Hz     300K     */
/*     PROF_GENERIC_NOESY512_3mm H2O+D2O_3mm  25Hz     300K     */
/*                                                              */
/*     QUANTREF600C_BA           H2O+D2O      25Hz     300K     */
/*     QUANTREF600C_BA_3mm       H2O+D2O_3mm  25Hz     300K     */
/*     QUANTREF600C_BA_310K      H2O+D2O      25Hz     310K     */
/*     QUANTREF600C_BA_310K_3mm  H2O+D2O_3mm  25Hz     310K     */
/*     QUANTREF600C_UR           Urine        25Hz     300K     */
/*     QUANTREF600C_UR_3mm       Urine_3mm    25Hz     300K     */
/*     QUANTREF600C_PS           Plasma       25Hz     310K     */
/*     QUANTREF600C_PS_3mm       Plasma_3mm   25Hz     310K     */
/*     QUANTREF600C_CS           CSF          25Hz     300K     */
/*     QUANTREF600C_CS_3mm       CSF_3mm      25Hz     300K     */
/*                                                              */
/*     SUC_NOESY                 H2O+D2O      25Hz     300K     */
/*     SUC_NOESY_3mm             H2O+D2O_3mm  25Hz     300K     */
/*     SUC_NOESY_310K            H2O+D2O      25Hz     310K     */
/*     SUC_NOESY_310K_3mm        H2O+D2O_3mm  25Hz     310K     */
/*                                                              */
/*     FILCOR_NOESY              H2O+D2O      25Hz     300K     */
/*                                                              */
/*     -> MASTER Set    :   IVDr_NOESY                          */
/*     -> Pulse Program :   noesygppr1d                         */
/*     -> AUNM          :   au_ivdr_noesy                       */
/*     -> AUNMP         :   proc_ivdr_noesy                     */
/*                                                              */
/*  Experiment:   1D NOESYGPPS                                  */
/*                                                              */
/*  -> used in the following experiments:                       */
/*                                                              */
/*   Parameter Set Name     Solvent          PresatSP  Temp     */
/*   ------------------------------------------------------     */
/*   PROF_MEOH_NOESY        MeOH_extract     100Hz     300K     */
/*   PROF_MEOH_NOESY64      MeOH_extract     100Hz     300K     */
/*   PROF_MEOH_NOESY128     MeOH_extract     100Hz     300K     */
/*   PROF_MEOH_NOESY256     MeOH_extract     100Hz     300K     */
/*   PROF_MEOH_NOESY512     MeOH_extract     100Hz     300K     */
/*   PROF_MEOH_NOESY_3mm    MeOH_extract_3mm 100Hz     300K     */
/*   PROF_MEOH_NOESY64_3mm  MeOH_extract_3mm 100Hz     300K     */
/*   PROF_MEOH_NOESY128_3mm MeOH_extract_3mm 100Hz     300K     */
/*   PROF_MEOH_NOESY256_3mm MeOH_extract_3mm 100Hz     300K     */
/*   PROF_MEOH_NOESY512_3mm MeOH_extract_3mm 100Hz     300K     */
/*                                                              */
/*     -> MASTER Set    :   IVDr_NOESY                          */
/*     -> Pulse Program :   noesygpps1d.ivdr                    */
/*     -> AUNM          :   au_ivdr_noesy                       */
/*     -> AUNMP         :   proc_ivdr_noesy                     */
/*                                                              */
/*  Requirements:                                               */
/*  600 MHz, AVIIIHD or AV NEO                                  */
/*  inverse probe with Z-grad, ATM, (BTO2000/BSVT)              */
/*  TopSpin 3.6.3 or 4.1.3                                      */
/*                                                              */
/*  Details of au_ivdr_noesy:                                   */
/*  All aquisition parameters fixed by NMR SOP are defined in   */
/*  this au programm. Further, the lock phase is optimized,     */
/*  hard pulse P1 is measured and used for calculation of the   */
/*  presat power PLdB9 (and if needed SPdB6).                   */
/*  Optimized values for P1, PLdB1, PLdB9, O1, and RG are       */
/*  stored in EXPNO 98888  via saveprofpars and can be used by  */
/*  subsequent experiments.                                     */
/*                                                              */
/*  Optional command line parameters:                           */
/*                                                              */
/*  Do additional O1 calibration:                               */
/*                                                              */
/*       --> au_ivdr_noesy O1CALIB=TRUE                         */
/*                                                              */
/*  Use previously stored profpars (via saveprofpars):          */
/*                                                              */
/*       --> au_ivdr_noesy GETPROFPARS=TRUE                     */
/*                                                              */
/****************************************************************/
/*  Author(s) :                                                 */
/*  Name            : Hartmut Schaefer                          */
/*  Organisation    : Bruker BioSpin GmbH                       */
/*  Email           : hartmut.schaefer@bruker.com               */
/*                                                              */
/*  Name            : Tony Reinsperger                          */
/*  Organisation    : Bruker BioSpin GmbH                       */
/*  Email           : Tony.Reinsperger@bruker.com               */
/****************************************************************/
/*  Name        Date     Modification:                          */
/*  hasc        150728   created                                */
/*  tony        190609   support for shaped presat added        */
/*  tony        190701   explicit writing of HOLDER in acqus    */
/*  tony        220408   auditing added                         */
/****************************************************************/


GETCURDATA
AUERR=au_ivdr_noesy (curdat);
QUIT

#include <inc/libIVDrPath>
#define AU_NAME "au_ivdr_noesy"


int au_ivdr_noesy (const char *curdat)
{

    char    parameterset_name[MAXL];
    char    get_prof_pars[MAXL];
    char    spnam6[MAXL];
    float   PresatField, PresatShape;
    boolean FlagO1Calib = FALSE;
	boolean FlagFast = FALSE;


 // get parameter set name

    FETCHPAR ("EXP", parameterset_name)


 // read prosol values

    GETPROSOL


 // set experimental conditions

    AUERR = set_noesy_pars (curdat);
    ERRORABORT

	if (strncmp (parameterset_name, "PROF_PLASMA", strlen("PROF_PLASMA")) == 0)
	{
		STOREPAR ("NS", 16)
	}


 // check if existing profpars should be used or O1 should be calibrated

    if (i_argc > 2)
    {
        sscanf (i_argv[2], "%s", &get_prof_pars);

        if ((strcmp (get_prof_pars, "GETPROFPARS=TRUE")==0) ||
            (strcmp (get_prof_pars, "getprofpars=true")==0))
        {
         // run experiment directly using pre existing profpars
         // from previous experiment without further optimization.

            XCMD ("getprofpars o1 p1 plw1 plw9 sr") // fix rg")

            ZG

            return AUERR;
        }
        else if ((strcmp (get_prof_pars, "O1CALIB=TRUE")==0) ||
                 (strcmp (get_prof_pars, "o1calib=true")==0))
        {
          // set flag for O1 calibration

            FlagO1Calib = TRUE;
        }
		
		else if (stricmp (get_prof_pars, "--fast") == 0)
		{
			FlagFast = TRUE;
		}
    }


    FETCHPAR ("SPNAM 6", spnam6)

    if (strcmp (spnam6, "") == 0)
    {
        // optimize lockphase
		
		if (FlagFast == FALSE)
		{
			AUTOPHASE
		}

        // determine 90deg pulse and set presat power

        XCMD ("pulsecal fast quiet")
    }
    else
    {
        // determine parameters for shaped presat

        get_presat_shape (parameterset_name, &PresatShape);

        if (PresatShape != 0.0)
        {
            XCMD ("getprofpars o1 p1 sr")
            set_spdb6_for_PresatShape (curdat, PresatShape);
        }
    }


 // determine power level for presat

    get_presat_field       (parameterset_name, &PresatField);
    set_pldb9_for_PresatRF (curdat, PresatField);


 // O1 calibration if command line argument

    if (FlagO1Calib == TRUE)
    {
        XCMD ("ivdr_o1calib")
        ERRORABORT
    }


 // parameter migration to subsequent experiment

    XCMD ("saveprofpars")


 // run experiment

    ZG
    ERRORABORT


 // write tube holder to acqus (AV3)

    XPY ("QuantRefManager DOCUMENT_HOLDER")


 // audit trail

    AUERR = ivdr_audita (AU_NAME);

    return AUERR;
}
