# Supplementary material for: A perspective for alzheimer disease from gut microbiota-associated NMR-based fecal metabolomics: a study with 5XFAD mice
Source: Metab Brain Dis. 2026 Apr 24;41(1):91. doi: 10.1007/s11011-026-01848-2 (PMC13109219; doi:10.1007/s11011-026-01848-2)
Supplement: Supplementary file 7 — Supplementary Material 7 (DOCX 21.2 MB) [file 11011_2026_1848_MOESM7_ESM.zip › NMR-based_fecal_metabolomics_data_ATB/FECAL_3ALZ_0HYV/10/au/src/proc_ivdr_noesy]

/****************************************************************/
/*  proc_ivdr_noesy           28.07.2015                        */
/****************************************************************/
/*  Short Description :                                         */
/*  AU program for 1D data processing in body fluid screening.  */
/****************************************************************/
/*  Keywords :                                                  */
/*  bodyfluid screening (urine, plasma, ...), 1D acquisition    */
/****************************************************************/
/*  Description/Usage :                                         */
/*                                                              */
/*  AU program for 1D data processing in IVDr body fluid        */
/*  screening used as AUNMP in Experiment 1 in NMR SOP.         */
/*                                                              */
/*                                                              */
/*  Experiment:   1D NOESYGPPR                                  */
/*                                                              */
/*  -> used in the following experiments:                       */
/*                                                              */
/*    Parameter Set Name        Solvent      Presat    Temp     */
/*    -----------------------------------------------------     */
/*    PROF_URINE_NOESY          Urine        25Hz      300K     */
/*    PROF_URINE_NOESY64        Urine        25Hz      300K     */
/*    PROF_URINE_NOESY128       Urine        25Hz      300K     */
/*    PROF_URINE_NOESY256       Urine        25Hz      300K     */
/*    PROF_URINE_NOESY512       Urine        25Hz      300K     */
/*    PROF_URINE_NOESY_3mm      Urine_3mm    25Hz      300K     */
/*    PROF_URINE_NOESY64_3mm    Urine_3mm    25Hz      300K     */
/*    PROF_URINE_NOESY128_3mm   Urine_3mm    25Hz      300K     */
/*    PROF_URINE_NOESY256_3mm   Urine_3mm    25Hz      300K     */
/*    PROF_URINE_NOESY512_3mm   Urine_3mm    25Hz      300K     */
/*    PROF_PLASMA_NOESY         Plasma       25Hz      310K     */
/*    PROF_PLASMA_NOESY64       Plasma       25Hz      310K     */
/*    PROF_PLASMA_NOESY128      Plasma       25Hz      310K     */
/*    PROF_PLASMA_NOESY256      Plasma       25Hz      310K     */
/*    PROF_PLASMA_NOESY512      Plasma       25Hz      310K     */
/*    PROF_PLASMA_NOESY_3mm     Plasma_3mm   25Hz      310K     */
/*    PROF_PLASMA_NOESY64_3mm   Plasma_3mm   25Hz      310K     */
/*    PROF_PLASMA_NOESY128_3mm  Plasma_3mm   25Hz      310K     */
/*    PROF_PLASMA_NOESY256_3mm  Plasma_3mm   25Hz      310K     */
/*    PROF_PLASMA_NOESY512_3mm  Plasma_3mm   25Hz      310K     */
/*    PROF_CSF_NOESY            CSF          25Hz      300K     */
/*    PROF_CSF_NOESY64          CSF          25Hz      300K     */
/*    PROF_CSF_NOESY128         CSF          25Hz      300K     */
/*    PROF_CSF_NOESY256         CSF          25Hz      300K     */
/*    PROF_CSF_NOESY512         CSF          25Hz      300K     */
/*    PROF_CSF_NOESY_3mm        CSF_3mm      25Hz      300K     */
/*    PROF_CSF_NOESY64_3mm      CSF_3mm      25Hz      300K     */
/*    PROF_CSF_NOESY128_3mm     CSF_3mm      25Hz      300K     */
/*    PROF_CSF_NOESY256_3mm     CSF_3mm      25Hz      300K     */
/*    PROF_CSF_NOESY512_3mm     CSF_3mm      25Hz      300K     */
/*    PROF_GENERIC_NOESY        H2O+D2O      25Hz      300K     */
/*    PROF_GENERIC_NOESY64      H2O+D2O      25Hz      300K     */
/*    PROF_GENERIC_NOESY128     H2O+D2O      25Hz      300K     */
/*    PROF_GENERIC_NOESY256     H2O+D2O      25Hz      300K     */
/*    PROF_GENERIC_NOESY512     H2O+D2O      25Hz      300K     */
/*    PROF_GENERIC_NOESY_3mm    H2O+D2O_3mm  25Hz      300K     */
/*    PROF_GENERIC_NOESY64_3mm  H2O+D2O_3mm  25Hz      300K     */
/*    PROF_GENERIC_NOESY128_3mm H2O+D2O_3mm  25Hz      300K     */
/*    PROF_GENERIC_NOESY256_3mm H2O+D2O_3mm  25Hz      300K     */
/*    PROF_GENERIC_NOESY512_3mm H2O+D2O_3mm  25Hz      300K     */
/*                                                              */
/*    QUANTREF600C_BA           H2O+D2O      25Hz      300K     */
/*    QUANTREF600C_BA_3mm       H2O+D2O_3mm  25Hz      300K     */
/*    QUANTREF600C_BA_310K      H2O+D2O      25Hz      310K     */
/*    QUANTREF600C_BA_310K_3mm  H2O+D2O_3mm  25Hz      310K     */
/*    QUANTREF600C_UR           Urine        25Hz      300K     */
/*    QUANTREF600C_UR_3mm       Urine_3mm    25Hz      300K     */
/*    QUANTREF600C_PS           Plasma       25Hz      310K     */
/*    QUANTREF600C_PS_3mm       Plasma_3mm   25Hz      310K     */
/*    QUANTREF600C_CS           CSF          25Hz      300K     */
/*    QUANTREF600C_CS_3mm       CSF_3mm      25Hz      300K     */
/*                                                              */
/*    SUC_NOESY                 H2O+D2O      25Hz      300K     */
/*    SUC_NOESY_3mm             H2O+D2O_3mm  25Hz      300K     */
/*    SUC_NOESY_310K            H2O+D2O      25Hz      310K     */
/*    SUC_NOESY_310K_3mm        H2O+D2O_3mm  25Hz      310K     */
/*                                                              */
/*    FILCOR_NOESY              H2O+D2O      25Hz      300K     */
/*                                                              */
/*     -> MASTER Set    :   IVDr_NOESY                          */
/*     -> Pulse Program :   noesygppr1d                         */
/*     -> AUNM          :   au_ivdr_noesy                       */
/*     -> AUNMP         :   proc_ivdr_noesy                     */
/*                                                              */
/*  Experiment:   1D NOESYGPPS                                  */
/*                                                              */
/*  -> used in the following experiments:                       */
/*                                                              */
/*   Parameter Set Name     Solvent           PresatSP Temp     */
/*   ------------------------------------------------------     */
/*   PROF_MEOH_NOESY        MeOH_extract      100Hz    300K     */
/*   PROF_MEOH_NOESY64      MeOH_extract      100Hz    300K     */
/*   PROF_MEOH_NOESY128     MeOH_extract      100Hz    300K     */
/*   PROF_MEOH_NOESY256     MeOH_extract      100Hz    300K     */
/*   PROF_MEOH_NOESY512     MeOH_extract      100Hz    300K     */
/*   PROF_MEOH_NOESY_3mm    MeOH_extract_3mm  100Hz    300K     */
/*   PROF_MEOH_NOESY64_3mm  MeOH_extract_3mm  100Hz    300K     */
/*   PROF_MEOH_NOESY128_3mm MeOH_extract_3mm  100Hz    300K     */
/*   PROF_MEOH_NOESY256_3mm MeOH_extract_3mm  100Hz    300K     */
/*   PROF_MEOH_NOESY512_3mm MeOH_extract_3mm  100Hz    300K     */
/*                                                              */
/*     -> MASTER Set    :   IVDr_NOESY                          */
/*     -> Pulse Program :   noesygpps1d.ivdr                    */
/*     -> AUNM          :   au_ivdr_noesy                       */
/*     -> AUNMP         :   proc_ivdr_noesy                     */
/*                                                              */
/*  Requirements:                                               */
/*  600 MHz, AVIIIHD or AV NEO                                  */
/*  inverse probe with Z-grad, ATM, (BTO2000/BSVT)              */
/*  TopSpin 3.6.3 or 4.1.3                                      */
/*                                                              */
/****************************************************************/
/*  Author(s) :                                                 */
/*  Name            : Hartmut Schaefer                          */
/*  Organisation    : Bruker BioSpin GmbH                       */
/*  Email           : hartmut.schaefer@bruker.com               */
/*                                                              */
/*  Name            : Tony Reinsperger                          */
/*  Organisation    : Bruker BioSpin GmbH                       */
/*  Email           : Tony.Reinsperger@bruker.com               */
/****************************************************************/
/*  Name        Date     Modification:                          */
/*  hasc        150728   created                                */
/*  agro        160428   update PDF-Reporting                   */
/*  tony        180613   FILCOR title fixed                     */
/*  tony        190523   update QuantValidation reporting       */
/*  tony        190524   updated phasing                        */
/*  tony        190527   QuantValidation streamlined            */
/*  tony        190605   expanded SUC and QUANTREF title        */
/*  tony        190620   Bodyfluid LabSpecs introduced          */
/*  tony        200605   FILCOR processing modified             */
/*  tony        200630   dynamic reporting                      */
/*  tony        210531   QuantRef GET_VALIDATION_RESULT fail    */
/*                       scenario streamlined                   */
/*  tony        210617   prop file instead of USERPAR           */
/*  nils        210713   apk00.noe processing for sw = 30 ppm   */
/*  tony        220408   auditing added                         */
/*  tony        221114   result rounding streamlined            */
/*  tony        221115   read FILCOR from dataset               */
/****************************************************************/


GETCURDATA
AUERR=proc_ivdr_noesy (curdat);
QUIT


#include <inc/libIVDrPath>
#define AU_NAME "proc_ivdr_noesy"

#define  CONTROLCHART_FILCOR   "ControlChart_FilCor"
#define  CONTROLCHART_QUANTREF "ControlChart_QuantRef"

#define  FILCORKEY   "FILCOR"
#define  QUANTREFKEY "QUANTREF"
#define  SUCROSEKEY  "SUC"
#define  MEOHKEY     "PROF_MEOH"

#define  TOLERANCE_FILCOR    0.1

#define  TOLERANCE_QUANTCAL  2.0
#define  TOLERANCE_MAXINTDEV 4.0

#define  TOLERANCE_HWCAL     1.1

// function declarations
// quantref validation related functions


void quantref_processing              (const char *curdat,
                                             char *parameterset_name);

void quantref_update_title            (const char *curdat,
                                             char *parameterset_name,
                                             char *sample_info,
                                            float *PresatField,
                                            float *P1,
                                            float *PL1,
                                            float *PL9,
                                           double *O1,
                                             char *QuantitativeCalibration,
                                             char *MaxInternalDeviation,
                                           double  halfwidth,
                                             int   flag);

void quantref_update_controlchart     (const char *curdat,
                                             char *cc_sample_info,
                                            float  PresatField,
                                            float  P1,
                                            float  PL1,
                                            float  PL9,
                                           double  O1,
                                             char *QuantitativeCalibration,
                                             char *MaxInternalDeviation,
                                           double  halfwidth,
                                             int   flag);

void quantref_validate_results        (const char *curdat,
                                             char *sample_info,
                                             char *QuantitativeCalibration,
                                             char *MaxInternalDeviation,
                                              int *flag);


// filcor validation related functions

void filcor_processing                (const char *curdat);

void filcor_update_title (const char  *curdat,
                                float  P1,
                                float  PLdB1,
                                float  PLdB9,
                                float  PresatField,
                                float  DW,
                                float  PHC1,
                                double FILCOR,
                                float  FILCOR_delta,
                                double O1,
                                double halfwidth,
                                int    flag);

void filcor_update_controlchart (const char  *curdat,
                                       float  P1,
                                       float  PLdB1,
                                       float  PLdB9,
                                       float  PresatField,
                                       float  DW,
                                       float  PHC1,
                                       double FILCOR,
                                       float  FILCOR_delta,
                                       double O1,
                                       double halfwidth,
                                       int    flag);

void filcor_validate_results (const char   *curdat,
                                    float   DW,
                                    float   PHC1,
                                    double *FILCOR_delta,
                                    double  halfwidth,
                                    int    *flag);

// sucrose processing related functions

void ws_test_processing   (const char *curdat,
                                 char *parameterset_name);

void ws_test_update_title (const char *curdat,
                                 char *parameterset_name,
                               double  halfwidth,
                                  int  flag);

// default processing related functions

void default_processing (const char *curdat,
                               char *parameterset_name);


// main program

int proc_ivdr_noesy (const char *curdat)
{
    char   parameterset_name [MAXL];


    FETCHPARS ("EXP", parameterset_name)

    if (strncmp (parameterset_name, QUANTREFKEY, strlen (QUANTREFKEY)) == 0)
    {

     // QUANTREF validation related processing

        quantref_processing (curdat, parameterset_name);

    }
    else if (strncmp (parameterset_name, FILCORKEY, strlen (FILCORKEY)) == 0)
    {
     // FILCOR validation related processing

        filcor_processing (curdat);
    }
    else if (strncmp (parameterset_name, SUCROSEKEY, strlen (SUCROSEKEY)) == 0)
    {
     // SUCROSE validation related processing

        ws_test_processing (curdat, parameterset_name);
    }
    else
    {
     // default processing, e.g. for bodyfluid spectra

        default_processing (curdat, parameterset_name);
    }


    AUERR = ivdr_auditp (AU_NAME);

    VIEWDATA_SAMEWIN

    return AUERR;
}


// QUANTREF processing related functions ------------------------------------

void quantref_processing (const char *curdat,
                                char *parameterset_name)
{
    char sample_info [MAXL];
    char QuantitativeCalibration [MAXL];
    char MaxInternalDeviation [MAXL];
    char hw [MAXL];

    int  hwcal = -1, flag = -1, ret, si;

    double halfwidth = 0.0, O1;

    float  PresatField;
    float  P1;
    float  PL1;
    float  PL9;

 // initialize strings

    sprintf (sample_info, "unknown");
    sprintf (QuantitativeCalibration, "90.00");  // outside range setting
    sprintf (MaxInternalDeviation,    "10.00");  // outside range setting


 // do processing

    XCMD ("ivdr_apk0.noe 1");


 // migration of SR value for next experiment

    XCMD ("saveprofpars sr");


 // evaluate halfwidth at 0 ppm

    ret = get_peak_halfwidth (curdat, &halfwidth);

    if (ret)
    {
        FETCHPARS ("SI", &si);
        STOREPAR ("SI", 2*si);
        EFP
        ret = get_peak_halfwidth (curdat, &halfwidth);
        STOREPAR ("SI", si);
        EFP
        if (ret)
        {
            Proc_err (DEF_ERR_OPT, "Problem with hwcal!");
            ABORT;
        }
    }

    hwcal = halfwidth <= TOLERANCE_HWCAL;


 // input for QuantValidation Report

    sprintf (hw, "%6.2f", halfwidth);
    setJavaProperty (curdat, ACQUPATH("QuantValidation.prop"), "HWCAL", hw);
    sprintf (hw, "%6.2f", TOLERANCE_HWCAL);
    setJavaProperty (curdat, ACQUPATH("QuantValidation.prop"), "TOLERANCE_HWCAL", hw);


 // evaluate quantref results

    if (BRUKER_INTERNAL == TRUE)
    {
        XPY ("QuantRefManager VALID False False") // Bruker internal
    }
    else
    {
        XPY ("QuantRefManager VALID False True") // default
    }

    quantref_validate_results (curdat,
                               sample_info,
                               QuantitativeCalibration,
                               MaxInternalDeviation,
                               &flag);


 // combined evaluation

    if (hwcal == 1 && flag == 1)
    {
        flag = 1;
    }
    else if (flag != -1)
    {
        flag = 0;
    }


 // update title

    quantref_update_title (curdat,
                           parameterset_name,
                           sample_info,
                           &PresatField,
                           &P1,
                           &PL1,
                           &PL9,
                           &O1,
                           QuantitativeCalibration,
                           MaxInternalDeviation,
                           halfwidth,
                           flag);


 // update log files

    quantref_update_controlchart (curdat,
                                  sample_info,
                                  PresatField,
                                  P1,
                                  PL1,
                                  PL9,
                                  O1,
                                  QuantitativeCalibration,
                                  MaxInternalDeviation,
                                  halfwidth,
                                  flag);

    GENERATE_REPORT ("TITLE_REPORT")
    GENERATE_REPORT ("QUANT_VALIDATION")
}

void quantref_update_title (const char *curdat,
                                  char *parameterset_name,
                                  char *sample_info,
                                 float *PresatField,
                                 float *P1,
                                 float *PL1,
                                 float *PL9,
                                double *O1,
                                  char *QuantitativeCalibration,
                                  char *MaxInternalDeviation,
                                double  halfwidth,
                                   int  flag)
{
    char ti_header[MAXL];
    char ti_sample_info[MAXL];
    char ti_exp_specific[MAXT];


 // get status parameters

    FETCHPARS ("P 1",    P1);
    FETCHPARS ("PLdB 1", PL1);
    FETCHPARS ("PLdB 9", PL9);
    FETCHPARS ("O1",     O1);

    get_PresatRF_from_pldb9 (curdat, PresatField);


 // define title header and specify sample info

    sprintf (ti_header, "%s", "Quantref validation experiment");
    sprintf (ti_sample_info,  "%20s", sample_info);


 // define experiment specific part of title
    sprintf (ti_exp_specific,                         "Pulse P1: %6.2fus\n", *P1);
    sprintf (ti_exp_specific+strlen(ti_exp_specific), "Power PLdB1: %6.2fdB\n", *PL1);
    sprintf (ti_exp_specific+strlen(ti_exp_specific), "Power PLdB9: %6.2fdB\n", *PL9);
    sprintf (ti_exp_specific+strlen(ti_exp_specific), "RF Presat: %6.2fHz\n", *PresatField);
    sprintf (ti_exp_specific+strlen(ti_exp_specific), "Frequency Offset O1: %7.2lfHz\n", *O1);
    sprintf (ti_exp_specific+strlen(ti_exp_specific), "Halfwidth of RefSig at 0ppm (<=%3.2fHz): %6.2lfHz\n", TOLERANCE_HWCAL,
                                                                                                            halfwidth);
    sprintf (ti_exp_specific+strlen(ti_exp_specific), "Quantitative Calibration (%4.2f-%5.2f%%): %s%%\n", 100.0 - TOLERANCE_QUANTCAL,
                                                                                                          100.0 + TOLERANCE_QUANTCAL,
                                                                                                          QuantitativeCalibration);
    sprintf (ti_exp_specific+strlen(ti_exp_specific), "Maximum Internal Deviation (<=%3.2f%%): %s%%\n", TOLERANCE_MAXINTDEV,
                                                                                                       MaxInternalDeviation);

    if (flag == 1)
    {
        sprintf (ti_exp_specific+strlen(ti_exp_specific), "Quantref validation result within acceptance range\n");
    }
    else
    {
        sprintf (ti_exp_specific+strlen(ti_exp_specific), "Quantref validation result not within acceptance range\n");
    }


 // update title

    title_update (curdat, ti_header, ti_sample_info, ti_exp_specific);

}

void quantref_update_controlchart (const char *curdat,
                                         char *cc_sample_info,
                                        float  PresatField,
                                        float  P1,
                                        float  PL1,
                                        float  PL9,
                                       double  O1,
                                         char *QuantitativeCalibration,
                                         char *MaxInternalDeviation,
                                       double  halfwidth,
                                         int   flag)
{
    const char h_format[MAXL] = "%25s, %10s, %10s, %10s, %15s, %10s, %10s, %15s, %15s, %10s,";
    const char l_format[MAXL] = "%25s, %10.2f, %10.2f, %10.2f, %15.2f, %10.2f, %10.2f, %15s, %15s, %10d,";

    char cc_head_exp_specific [MAXL];
    char cc_line_exp_specific [MAXL];
    char cc_file_name[PATH_MAX];
    char parameterset_name[MAXL];


    FETCHPAR ("EXP", parameterset_name);

    sprintf (cc_file_name, "%s_%s", CONTROLCHART_QUANTREF,
                                    parameterset_name);

    sprintf (cc_head_exp_specific, h_format, "Sample",
                                             "P1[us]",
                                             "PLdB1[dB]",
                                             "PLdB9[dB]",
                                             "RF_Presat[Hz]",
                                             "O1[Hz]",
                                             "HW[Hz]",
                                             "QuantCalib[%]",
                                             "MaxIntDev[%]",
                                             "Status");


    sprintf (cc_line_exp_specific, l_format, cc_sample_info,
                                             P1, PL1, PL9, PresatField, O1,
                                             halfwidth,
                                             QuantitativeCalibration,
                                             MaxInternalDeviation,
                                             flag);

    controlchart_update (curdat, cc_file_name,
                                 cc_head_exp_specific,
                                 cc_line_exp_specific);
}

void quantref_validate_results (const char *curdat,
                                      char *sample_info,
                                      char *QuantitativeCalibration,
                                      char *MaxInternalDeviation,
                                      int  *flag)
{
    float QuantCal;
    float MaxIntDev;

    XPY ("QuantRefManager GET_VALIDATION_RESULTS")

    AUERR = getJavaProperty (curdat, ACQUPATH("QuantValidation.prop"), "QUANT_CALIB", QuantitativeCalibration);
    if (AUERR)
    {
        strcpy (QuantitativeCalibration, "None");
    }
    else
    {
        QuantCal = atof (QuantitativeCalibration);
    }

    AUERR = getJavaProperty (curdat, ACQUPATH("QuantValidation.prop"), "MAX_INTERN_DEV", MaxInternalDeviation);
    if (AUERR)
    {
        strcpy (MaxInternalDeviation, "None");
    }
    else
    {
        MaxIntDev = atof (MaxInternalDeviation);
    }

    AUERR = getJavaProperty (curdat, ACQUPATH("QuantValidation.prop"), "ERETIC_SAMPLE_TUBE_ID", sample_info);
    if (AUERR)
    {
        strcpy (sample_info, "unknown");
    }


    if ((strcmp (QuantitativeCalibration, "None") == 0.0) ||
        (strcmp (MaxInternalDeviation, "None") == 0.0) ||
        (strcmp (sample_info, "unknown") == 0.0))
    {
        *flag = -1;
    }
    else if ((fabs (QuantCal - 100.0) <= TOLERANCE_QUANTCAL) &&
             (fabs (MaxIntDev) <= TOLERANCE_MAXINTDEV))
    {
        *flag = 1;
    }
    else
    {
        *flag = 0;
    }

    return;
}

// FILCOR processing related functions ------------------------------------

void filcor_processing (const char *curdat)
{
    double O1;
    double FILCOR, FILCOR_delta;
    double halfwidth;
    float  P1, PLdB1, PLdB9, PresatField, DW, PHC1;
    int    flag = -1;


 // set processing parameters

    STOREPAR ("ABSF1",  9.5)
    STOREPAR ("ABSF2", -0.5)
    STOREPAR ("F1P",    0.005)
    STOREPAR ("F2P",   -0.005)


 // automatic phasing

    EFP
    APKF
    SREF
    APKF


 // analyze and compile results

    get_PresatRF_from_pldb9 (curdat, &PresatField);

    FETCHPARS ("P 1",    &P1)
    FETCHPARS ("PLdB 1", &PLdB1)
    FETCHPARS ("PLdB 9", &PLdB9)
    FETCHPARS ("O1",     &O1)
    FETCHPARS ("PHC1",   &PHC1)
    FETCHPARS ("DW",     &DW)

    get_peak_halfwidth (curdat, &halfwidth);

    AUERR = read_filcor (curdat, &FILCOR);
    if (AUERR < 0) FILCOR = -1.0;

    filcor_validate_results (curdat, DW, PHC1, &FILCOR_delta,
                                     halfwidth, &flag);


 // compile and update title

    filcor_update_title (curdat, P1, PLdB1, PLdB9, PresatField,
                                 DW, PHC1, FILCOR, FILCOR_delta,
                                 O1, halfwidth, flag);


 // compile and update title

    filcor_update_controlchart  (curdat, P1, PLdB1, PLdB9, PresatField,
                                         DW, PHC1, FILCOR, FILCOR_delta,
                                         O1, halfwidth, flag);


 // Create title report

    GENERATE_REPORT ("TITLE_REPORT")

}

void filcor_update_title (const char  *curdat,
                                float  P1,
                                float  PLdB1,
                                float  PLdB9,
                                float  PresatField,
                                float  DW,
                                float  PHC1,
                                double FILCOR,
                                float  FILCOR_delta,
                                double O1,
                                double halfwidth,
                                int    flag)
{
    char ti_header [MAXL];
    char ti_sample_info [MAXL];
    char ti_exp_specific [MAXT];

    char filcor_location [MAXL];

 // define title header and specify sample info

    sprintf (ti_header, "%s", "FILCOR validation experiment");
    sprintf (ti_sample_info,  "%20s,", FILCOR_5MM);


 // define experiment specific part of title

    if (is_blade_system() == 1)
        strcpy (filcor_location, "acqus");
    else
        strcpy (filcor_location, "scon2");

    sprintf (ti_exp_specific, "Pulse P1: %6.2fus\n", P1);
    sprintf (ti_exp_specific+strlen(ti_exp_specific), "Power PLdB1: %6.2fdB\n", PLdB1);
    sprintf (ti_exp_specific+strlen(ti_exp_specific), "Power PLdB9: %6.2fdB\n", PLdB9);
    sprintf (ti_exp_specific+strlen(ti_exp_specific), "RF Presat: %6.2fHz\n", PresatField);
    sprintf (ti_exp_specific+strlen(ti_exp_specific), "Frequency Offset O1: %7.2lfHz\n", O1);

    sprintf (ti_exp_specific+strlen(ti_exp_specific), "DW: %5.2fus\n", DW);
    sprintf (ti_exp_specific+strlen(ti_exp_specific), "PHC1: %6.3fdeg\n", PHC1);
    sprintf (ti_exp_specific+strlen(ti_exp_specific), "FilCor in %s: %5.2fus\n",
                                                      filcor_location, FILCOR);
    sprintf (ti_exp_specific+strlen(ti_exp_specific), "FilCor Error (|Error|<= %3.2fus): %5.2fus\n",
                                                      TOLERANCE_FILCOR, FILCOR_delta);

    sprintf (ti_exp_specific+strlen(ti_exp_specific), "Halfwidth of RefSig at 0ppm (<=%3.2fHz): %6.2lfHz\n",
                                                      TOLERANCE_HWCAL, halfwidth);

    if (flag)
    {
        sprintf (ti_exp_specific+strlen(ti_exp_specific), "FILCOR validation result within acceptance range\n");
    }
    else
    {
        sprintf (ti_exp_specific+strlen(ti_exp_specific), "FILCOR validation result not within acceptance range\n");
    }


 // update title

    title_update (curdat, ti_header, ti_sample_info, ti_exp_specific);


}

void filcor_update_controlchart (const char  *curdat,
                                       float  P1,
                                       float  PLdB1,
                                       float  PLdB9,
                                       float  PresatField,
                                       float  DW,
                                       float  PHC1,
                                       double FILCOR,
                                       float  FILCOR_delta,
                                       double O1,
                                       double halfwidth,
                                       int    flag)
{
    const char h_format[MAXL] = "%25s, %15s, %15s, %15s, %15s, %15s, %15s, %15s, %15s, %15s, %15s, %15s, ";
    const char l_format[MAXL] = "%25s, %15.2f, %15.2f, %15.2f, %15.2f, %15.2lf, %15.2f, %15.3f, %15.2f, %15.2f, %15.2lf, %15d,";

    char cc_sample_info[MAXL];
    char cc_head_exp_specific [MAXL];
    char cc_line_exp_specific [MAXL];
    char cc_file_name[PATH_MAX];
    char parameterset_name[MAXL];


    FETCHPAR ("EXP", parameterset_name);

    sprintf (cc_file_name, "%s_%s", CONTROLCHART_FILCOR,
                                    parameterset_name);

    sprintf (cc_sample_info, "%s", FILCOR_5MM);

    sprintf (cc_head_exp_specific, h_format, "Sample",
                                             "P1[us]",
                                             "PLdB1[dB]",
                                             "PLdB9[dB]",
                                             "RF_Presat[Hz]",
                                             "O1[Hz]",
                                             "DW[us]",
                                             "PHC1[deg]",
                                             "FILCOR[us]",
                                             "FC_delta[us]",
                                             "HW[Hz]",
                                             "Status");


    sprintf (cc_line_exp_specific, l_format, cc_sample_info,
                                             P1,
                                             PLdB1,
                                             PLdB9,
                                             PresatField,
                                             O1,
                                             DW,
                                             PHC1,
                                             FILCOR,
                                             FILCOR_delta,
                                             halfwidth,
                                             flag);

    controlchart_update (curdat, cc_file_name,
                                 cc_head_exp_specific,
                                 cc_line_exp_specific);
}

void filcor_validate_results (const char   *curdat,
                                    float   DW,
                                    float   PHC1,
                                    double *FILCOR_delta,
                                    double  halfwidth,
                                    int    *flag)
{
    int hwcal;

    hwcal = halfwidth <= TOLERANCE_HWCAL;

    *FILCOR_delta = double_round (DW * PHC1 / 180.0, 2);
    *flag         = fabs (*FILCOR_delta) <= TOLERANCE_FILCOR;

    if (hwcal == 1 && *flag == 1)
    {
        *flag = 1;
    }
    else
    {
        *flag = 0;
    }
}

// SUCROSE processing related functions ------------------------------------

void ws_test_processing (const char *curdat,
                               char *parameterset_name)
{
    char pyCmd [MAXL];

    int    flag = 0, ret, si;
    double halfwidth;


 // automatic phasing

    XCMD("ivdr_apk0.noe 1");


 // migration of SR value for next experiment

    XCMD("saveprofpars sr");


 // Calculate Intensity to 1mMol proton concentration ratio

    XPY("QuantRefManager APPLIC False")


 // Add Reference Signal to the spectrum

    XPY("QuantRefManager ADD_REF_SIGNAL False")


 // evaluate halfwidth at 0 ppm

    halfwidth = 0.0;

    ret = get_peak_halfwidth (curdat, &halfwidth);

    if (ret)
    {
        FETCHPARS ("SI", &si);
        STOREPAR ("SI", 2*si);
        EFP
        ret = get_peak_halfwidth (curdat, &halfwidth);
        STOREPAR ("SI", si);
        EFP
        if (ret)
        {
            Proc_err (DEF_ERR_OPT, "Problem with hwcal!");
            ABORT;
        }
    }

    flag = halfwidth <= TOLERANCE_HWCAL;

 // update title

    ws_test_update_title (curdat,
                          parameterset_name,
                          halfwidth,
                          flag);

 // write title report

    GENERATE_REPORT ("TITLE_REPORT")

}

void ws_test_update_title (const char *curdat,
                                 char *parameterset_name,
                               double  halfwidth,
                                  int  flag)
{
    char   ti_header[MAXL];
    char   ti_exp_specific[MAXT];
    char   ti_sample_info[MAXL];

    float  PresatField;
    float  P1;
    float  PL1;
    float  PL9;
    double O1;


    get_sample_info (parameterset_name, ti_sample_info);


 // get status parameters

    FETCHPARS ("P 1",    &P1);
    FETCHPARS ("PLdB 1", &PL1);
    FETCHPARS ("PLdB 9", &PL9);
    FETCHPARS ("O1",     &O1);

    get_PresatRF_from_pldb9 (curdat, &PresatField);


 // define title header

    sprintf (ti_header, "%s", "NOESYGPPR1D watersuppression experiment");


 // define experiment specific part of title

    sprintf (ti_exp_specific,                         "Pulse P1: %6.2fus\n", P1);
    sprintf (ti_exp_specific+strlen(ti_exp_specific), "Power PLdB1: %6.2fdB\n", PL1);
    sprintf (ti_exp_specific+strlen(ti_exp_specific), "Power PLdB9: %6.2fdB\n", PL9);
    sprintf (ti_exp_specific+strlen(ti_exp_specific), "RF Presat: %6.2fHz\n", PresatField);
    sprintf (ti_exp_specific+strlen(ti_exp_specific), "Frequency Offset O1: %7.2lfHz\n", O1);
    sprintf (ti_exp_specific+strlen(ti_exp_specific), "Halfwidth of RefSig at 0ppm (<=%3.2fHz): %6.2lfHz\n", TOLERANCE_HWCAL, halfwidth);


 // update title

    if (flag == 1)
    {
        sprintf (ti_exp_specific+strlen(ti_exp_specific), "Water suppression test within acceptance range\n");
    }
    else if (flag == 0)
    {
        sprintf (ti_exp_specific+strlen(ti_exp_specific), "Water suppression test not within acceptance range\n");
    }

    title_update (curdat, ti_header, ti_sample_info, ti_exp_specific);

    return;
}

// DEFAULT processing related functions ------------------------------------

void default_processing (const char *curdat,
                               char *parameterset_name)
{
    double sw;

    FETCHPAR ("SW", &sw);


 // automatic phasing

    if (sw > 25.0)
    {
        XCMD ("ivdr_apk0.noe 1 15.0 -5.0 1");
    }
    else if (strncmp (parameterset_name, MEOHKEY, strlen(MEOHKEY)) == 0)
    {
        XCMD ("ivdr_apk0.noe 1 11 -1 1");
    }
    else
    {
        XCMD ("ivdr_apk0.noe 1");
    }

 // migration of SR value for next experiment

    XCMD ("saveprofpars sr");


 // Calculate Intensity to 1mMol proton concentration ratio

    XPY ("QuantRefManager APPLIC False")


 // perform NMR SOP validation

    XCMD ("ivdr_bodyfluid_validation")


 // Add Reference Signal to the spectrum

    XPY ("QuantRefManager ADD_REF_SIGNAL False")

}
