# Supplementary material for: A perspective for alzheimer disease from gut microbiota-associated NMR-based fecal metabolomics: a study with 5XFAD mice
Source: Metab Brain Dis. 2026 Apr 24;41(1):91. doi: 10.1007/s11011-026-01848-2 (PMC13109219; doi:10.1007/s11011-026-01848-2)
Supplement: Supplementary file 7 — Supplementary Material 7 (DOCX 21.2 MB) [file 11011_2026_1848_MOESM7_ESM.zip › NMR-based_fecal_metabolomics_data_ATB/FECAL_3ALZ_0HYV/10/pdata/1/eretic]

##TITLE= Parameter file, TopSpin 4.3.0
##JCAMPDX= 5.0
##DATATYPE= Parameter Values
##NPOINTS= 16	$$ modification sequence number
##ORIGIN= Bruker BioSpin GmbH
##OWNER= nmrsu
$$ 2025-01-07 16:26:28.763 +0300  nmrsu@AvanceNeo600MHz
$$ D:/Research/multiomics proje/FECAL_3ALZ_0HYV/10/pdata/1//eretic
$$ process C:\Bruker\TopSpin4.3.0\prog\mod\dataserver.exe
##$CAL= 1
##$CALACQUDATE= <>
##$CALDATE= <>
##$ECONC= 10
##$ECONCU= <mmol/l>
##$ECORR= 1
##$EINT= 7187541623300
##$ELW= 0.75
##$EPOS= 12
##$ESCAL= 1
##$EUNIT= <>
##$INTSCL= 1
##$NS= 32
##$P1= 9.89
##$PP= <>
##$PROBHD= <>
##$QUANTACQUDATE= <>
##$QUANTDATE= <>
##$RECONC= 10
##$RECONCU= <mmol/l>
##$REFSPEC= <>
##$REINT= 7393257841860
##$REINTERR= 0
##$RELW= 1
##$RENSPIN= 1
##$REPOS= 12
##$REREG= <>
##$REUNIT= <>
##$RG= 90.5
##$RORIGIN= <BI_Methods>
##$RPROBHD= <Z814601_0161 (PA BBI 600S3 H-BB-D-05 Z)>
##$SI= 1
##$SW= 1
##$TE= 1
##$scaledByNS= no
##$scaledByRG= no
##END=
