# Supplementary material for: A perspective for alzheimer disease from gut microbiota-associated NMR-based fecal metabolomics: a study with 5XFAD mice
Source: Metab Brain Dis. 2026 Apr 24;41(1):91. doi: 10.1007/s11011-026-01848-2 (PMC13109219; doi:10.1007/s11011-026-01848-2)
Supplement: Supplementary file 7 — Supplementary Material 7 (DOCX 21.2 MB) [file 11011_2026_1848_MOESM7_ESM.zip › NMR-based_fecal_metabolomics_data_ATB/FECAL_3ALZ_0HYV/10/pdata/1/title]

TITLE Sample:  Urine � 540 ul  + 60 ul Urine Buffer
