# Supplementary material for: A perspective for alzheimer disease from gut microbiota-associated NMR-based fecal metabolomics: a study with 5XFAD mice
Source: Metab Brain Dis. 2026 Apr 24;41(1):91. doi: 10.1007/s11011-026-01848-2 (PMC13109219; doi:10.1007/s11011-026-01848-2)
Supplement: Supplementary file 7 — Supplementary Material 7 (DOCX 21.2 MB) [file 11011_2026_1848_MOESM7_ESM.zip › NMR-based_fecal_metabolomics_data_ATB/FECAL_3ALZ_0HYV/10/pdata/991/ct1t2.txt]

SIMFIT RESULTS
==============

Dataset : D:/Research/multiomics proje/FECAL_3ALZ_0HYV/10/pdata/991/ct1t2.txt

INTENSITY fit : Exponential decay (T2 or T1rho) : I[t]=I[0]*exp(-t/T)

30 points for Peak 1

Converged after 360 iterations!

Results     Comp. 1       Comp. 2    

I[0]  =    1.296e+00     6.993e-02  
T     =       3.221s       23.376s  

RSS   =    2.133e-03
SD    =    8.433e-03

Point       Tau          Expt          Calc       Difference

    1       1.000s     1.000e+00     1.017e+00    1.687e-02
    2       2.000s     7.889e-01     7.606e-01   -2.837e-02
    3       3.000s     5.844e-01     5.720e-01   -1.236e-02
    4       4.000s     4.232e-01     4.332e-01    1.002e-02
    5       5.000s     3.134e-01     3.309e-01    1.747e-02
    6       6.000s     2.428e-01     2.553e-01    1.244e-02
    7       7.000s     1.952e-01     1.993e-01    4.085e-03
    8       8.000s     1.600e-01     1.578e-01   -2.218e-03
    9       9.000s     1.324e-01     1.268e-01   -5.595e-03
   10      10.000s     1.104e-01     1.037e-01   -6.741e-03
   11      11.000s     9.268e-02     8.628e-02   -6.393e-03
   12      12.000s     7.836e-02     7.308e-02   -5.281e-03
   13      13.000s     6.697e-02     6.300e-02   -3.972e-03
   14      14.000s     5.783e-02     5.521e-02   -2.628e-03
   15      15.000s     5.034e-02     4.912e-02   -1.226e-03
   16      16.000s     4.419e-02     4.429e-02    1.063e-04
   17      17.000s     3.921e-02     4.041e-02    1.195e-03
   18      18.000s     3.519e-02     3.723e-02    2.040e-03
   19      19.000s     3.186e-02     3.458e-02    2.717e-03
   20      20.000s     2.914e-02     3.233e-02    3.187e-03
   21      21.000s     2.701e-02     3.039e-02    3.378e-03
   22      22.000s     2.534e-02     2.869e-02    3.351e-03
   23      23.000s     2.396e-02     2.717e-02    3.207e-03
   24      24.000s     2.289e-02     2.580e-02    2.913e-03
   25      25.000s     2.221e-02     2.455e-02    2.345e-03
   26      26.000s     2.196e-02     2.340e-02    1.439e-03
   27      27.000s     2.216e-02     2.233e-02    1.679e-04
   28      28.000s     2.290e-02     2.133e-02   -1.569e-03
   29      29.000s     2.431e-02     2.038e-02   -3.928e-03
   30      30.000s     2.649e-02     1.950e-02   -6.993e-03

============================================================
