# Supplementary material for: A perspective for alzheimer disease from gut microbiota-associated NMR-based fecal metabolomics: a study with 5XFAD mice
Source: Metab Brain Dis. 2026 Apr 24;41(1):91. doi: 10.1007/s11011-026-01848-2 (PMC13109219; doi:10.1007/s11011-026-01848-2)
Supplement: Supplementary file 7 — Supplementary Material 7 (DOCX 21.2 MB) [file 11011_2026_1848_MOESM7_ESM.zip › NMR-based_fecal_metabolomics_data_ATB/FECAL_3ALZ_0HYV/10/pdata/991/t1ascii]

SIMFIT 1
1   291603952
2   230058142
3   170410635
4   123400974
5   91383234
6   70806055
7   56927387
8   46655655
9   38620180
10   32204736
11   27024402
12   22851380
13   19528305
14   16864833
15   14680655
16   12884813
17   11434516
18   10260714
19   9290538
20   8498184
21   7876638
22   7388066
23   6987888
24   6674494
25   6475542
26   6403851
27   6462159
28   6676452
29   7089644
30   7724015
