# Supplementary material for: A perspective for alzheimer disease from gut microbiota-associated NMR-based fecal metabolomics: a study with 5XFAD mice
Source: Metab Brain Dis. 2026 Apr 24;41(1):91. doi: 10.1007/s11011-026-01848-2 (PMC13109219; doi:10.1007/s11011-026-01848-2)
Supplement: Supplementary file 7 — Supplementary Material 7 (DOCX 21.2 MB) [file 11011_2026_1848_MOESM7_ESM.zip › NMR-based_fecal_metabolomics_data_ATB/FECAL_3ALZ_0HYV/10/pdata/991/t1ints.txt]

91
1 0 0
0 0 1
1 2.91604e+08 0
2 0 0
0 0 1
1 2.30058e+08 0
3 0 0
0 0 1
1 1.70411e+08 0
4 0 0
0 0 1
1 1.23401e+08 0
5 0 0
0 0 1
1 9.13832e+07 0
6 0 0
0 0 1
1 7.08061e+07 0
7 0 0
0 0 1
1 5.69274e+07 0
8 0 0
0 0 1
1 4.66557e+07 0
9 0 0
0 0 1
1 3.86202e+07 0
10 0 0
0 0 1
1 3.22047e+07 0
11 0 0
0 0 1
1 2.70244e+07 0
12 0 0
0 0 1
1 2.28514e+07 0
13 0 0
0 0 1
1 1.95283e+07 0
14 0 0
0 0 1
1 1.68648e+07 0
15 0 0
0 0 1
1 1.46807e+07 0
16 0 0
0 0 1
1 1.28848e+07 0
17 0 0
0 0 1
1 1.14345e+07 0
18 0 0
0 0 1
1 1.02607e+07 0
19 0 0
0 0 1
1 9.29054e+06 0
20 0 0
0 0 1
1 8.49818e+06 0
21 0 0
0 0 1
1 7.87664e+06 0
22 0 0
0 0 1
1 7.38807e+06 0
23 0 0
0 0 1
1 6.98789e+06 0
24 0 0
0 0 1
1 6.67449e+06 0
25 0 0
0 0 1
1 6.47554e+06 0
26 0 0
0 0 1
1 6.40385e+06 0
27 0 0
0 0 1
1 6.46216e+06 0
28 0 0
0 0 1
1 6.67645e+06 0
29 0 0
0 0 1
1 7.08964e+06 0
30 0 0
0 0 1
1 7.72402e+06 0
-1 0 0
