# Supplementary material for: A perspective for alzheimer disease from gut microbiota-associated NMR-based fecal metabolomics: a study with 5XFAD mice
Source: Metab Brain Dis. 2026 Apr 24;41(1):91. doi: 10.1007/s11011-026-01848-2 (PMC13109219; doi:10.1007/s11011-026-01848-2)
Supplement: Supplementary file 7 — Supplementary Material 7 (DOCX 21.2 MB) [file 11011_2026_1848_MOESM7_ESM.zip › NMR-based_fecal_metabolomics_data_ATB/FECAL_3ALZ_0HYV/10/pdata/992/ct1t2.txt]

SIMFIT RESULTS
==============

Dataset : D:/Research/multiomics proje/FECAL_3ALZ_0HYV/10/pdata/992/ct1t2.txt

INTENSITY fit : Exponential decay (T2 or T1rho) : I[t]=I[0]*exp(-t/T)

30 points for Peak 1

Converged after 10000 iterations!

Results     Comp. 1       Comp. 2    

I[0]  =    1.254e+00     1.493e-02  
T     =       4.642s    41255105234201.133s  

RSS   =    2.154e-03
SD    =    8.474e-03

Point       Tau          Expt          Calc       Difference

    1       1.000s     1.000e+00     1.026e+00    2.603e-02
    2       2.000s     8.501e-01     8.301e-01   -2.000e-02
    3       3.000s     6.947e-01     6.721e-01   -2.260e-02
    4       4.000s     5.557e-01     5.447e-01   -1.092e-02
    5       5.000s     4.412e-01     4.421e-01    8.440e-04
    6       6.000s     3.510e-01     3.593e-01    8.244e-03
    7       7.000s     2.814e-01     2.926e-01    1.118e-02
    8       8.000s     2.279e-01     2.388e-01    1.081e-02
    9       9.000s     1.870e-01     1.954e-01    8.412e-03
   10      10.000s     1.552e-01     1.604e-01    5.221e-03
   11      11.000s     1.300e-01     1.322e-01    2.233e-03
   12      12.000s     1.095e-01     1.095e-01   -7.066e-06
   13      13.000s     9.258e-02     9.116e-02   -1.420e-03
   14      14.000s     7.853e-02     7.639e-02   -2.150e-03
   15      15.000s     6.684e-02     6.447e-02   -2.369e-03
   16      16.000s     5.714e-02     5.487e-02   -2.263e-03
   17      17.000s     4.915e-02     4.713e-02   -2.022e-03
   18      18.000s     4.265e-02     4.089e-02   -1.760e-03
   19      19.000s     3.734e-02     3.586e-02   -1.479e-03
   20      20.000s     3.296e-02     3.180e-02   -1.160e-03
   21      21.000s     2.937e-02     2.853e-02   -8.430e-04
   22      22.000s     2.648e-02     2.590e-02   -5.836e-04
   23      23.000s     2.416e-02     2.377e-02   -3.896e-04
   24      24.000s     2.229e-02     2.206e-02   -2.374e-04
   25      25.000s     2.079e-02     2.067e-02   -1.173e-04
   26      26.000s     1.960e-02     1.956e-02   -4.302e-05
   27      27.000s     1.871e-02     1.866e-02   -4.709e-05
   28      28.000s     1.814e-02     1.794e-02   -2.030e-04
   29      29.000s     1.802e-02     1.736e-02   -6.645e-04
   30      30.000s     1.858e-02     1.688e-02   -1.697e-03

============================================================
