# Supplementary material for: A perspective for alzheimer disease from gut microbiota-associated NMR-based fecal metabolomics: a study with 5XFAD mice
Source: Metab Brain Dis. 2026 Apr 24;41(1):91. doi: 10.1007/s11011-026-01848-2 (PMC13109219; doi:10.1007/s11011-026-01848-2)
Supplement: Supplementary file 7 — Supplementary Material 7 (DOCX 21.2 MB) [file 11011_2026_1848_MOESM7_ESM.zip › NMR-based_fecal_metabolomics_data_ATB/FECAL_3ALZ_0HYV/10/pdata/992/t1ascii]

SIMFIT 1
1   315203286
2   267950398
3   218973486
4   175149333
5   139076422
6   110651646
7   88689553
8   71848562
9   58931538
10   48914715
11   40969815
12   34511615
13   29181042
14   24754378
15   21069313
16   18009217
17   15493403
18   13443641
19   11768851
20   10389724
21   9259084
22   8346254
23   7615117
24   7026985
25   6553663
26   6179175
27   5897416
28   5718368
29   5679875
30   5857134
