# Supplementary material for: A perspective for alzheimer disease from gut microbiota-associated NMR-based fecal metabolomics: a study with 5XFAD mice
Source: Metab Brain Dis. 2026 Apr 24;41(1):91. doi: 10.1007/s11011-026-01848-2 (PMC13109219; doi:10.1007/s11011-026-01848-2)
Supplement: Supplementary file 7 — Supplementary Material 7 (DOCX 21.2 MB) [file 11011_2026_1848_MOESM7_ESM.zip › NMR-based_fecal_metabolomics_data_ATB/FECAL_3ALZ_0HYV/10/pdata/992/t1ints.txt]

91
1 0 0
0 0 1
1 3.15203e+08 0
2 0 0
0 0 1
1 2.6795e+08 0
3 0 0
0 0 1
1 2.18973e+08 0
4 0 0
0 0 1
1 1.75149e+08 0
5 0 0
0 0 1
1 1.39076e+08 0
6 0 0
0 0 1
1 1.10652e+08 0
7 0 0
0 0 1
1 8.86896e+07 0
8 0 0
0 0 1
1 7.18486e+07 0
9 0 0
0 0 1
1 5.89315e+07 0
10 0 0
0 0 1
1 4.89147e+07 0
11 0 0
0 0 1
1 4.09698e+07 0
12 0 0
0 0 1
1 3.45116e+07 0
13 0 0
0 0 1
1 2.9181e+07 0
14 0 0
0 0 1
1 2.47544e+07 0
15 0 0
0 0 1
1 2.10693e+07 0
16 0 0
0 0 1
1 1.80092e+07 0
17 0 0
0 0 1
1 1.54934e+07 0
18 0 0
0 0 1
1 1.34436e+07 0
19 0 0
0 0 1
1 1.17689e+07 0
20 0 0
0 0 1
1 1.03897e+07 0
21 0 0
0 0 1
1 9.25908e+06 0
22 0 0
0 0 1
1 8.34625e+06 0
23 0 0
0 0 1
1 7.61512e+06 0
24 0 0
0 0 1
1 7.02698e+06 0
25 0 0
0 0 1
1 6.55366e+06 0
26 0 0
0 0 1
1 6.17918e+06 0
27 0 0
0 0 1
1 5.89742e+06 0
28 0 0
0 0 1
1 5.71837e+06 0
29 0 0
0 0 1
1 5.67988e+06 0
30 0 0
0 0 1
1 5.85713e+06 0
-1 0 0
