# Supplementary material for: A perspective for alzheimer disease from gut microbiota-associated NMR-based fecal metabolomics: a study with 5XFAD mice
Source: Metab Brain Dis. 2026 Apr 24;41(1):91. doi: 10.1007/s11011-026-01848-2 (PMC13109219; doi:10.1007/s11011-026-01848-2)
Supplement: Supplementary file 7 — Supplementary Material 7 (DOCX 21.2 MB) [file 11011_2026_1848_MOESM7_ESM.zip › NMR-based_fecal_metabolomics_data_ATB/FECAL_3ALZ_0HYV/10/pdata/992/t1par]

##TITLE= Parameter file, TopSpin 4.3.0
##JCAMPDX= 5.0
##DATATYPE= Parameter Values
##NPOINTS= 11	$$ modification sequence number
##ORIGIN= Bruker BioSpin GmbH
##OWNER= nmrsu
$$ 2025-01-07 16:26:27.030 +0300  nmrsu@AvanceNeo600MHz
$$ D:/Research/multiomics proje/FECAL_3ALZ_0HYV/10/pdata/992/t1par
$$ process C:\Bruker\TopSpin4.3.0\prog\mod\t1.exe
##$BIGDEL= 100
##$CALCDN= yes
##$COMPNO= 2
##$CONV= 1e-05
##$CURSOR= 1
##$DRIFT= 5
##$EDGUESS= 0
##$EDPARM= 0
##$FCTTYPE= 4
##$FIDNUMB= 0
##$FITT1T2= 0
##$FITTYPE= 0
##$GAMM= 10000
##$GRADIEN= 1
##$GUESSES= (0..23)
0.75 10 0.25 100 1 1 1 1 1 1 1 1 0.1 1 0.1 10 1 1 1 1 1 1 1 1
##$INC= 1
##$INTRNG= 1
##$LISTINC= 0.001
##$LISTTYP= <vdlist>
##$LITDEL= 10
##$MAXPNTS= 12
##$NUMPNTS= 30
##$NUMTERM= 3
##$PARM= (0..11)
1.25415478009569 4.64211688458475 0.0149272071596494 41255105234201.1 0
0 0 0 0 0 0 0
##$PDTYP= <pd>
##$REGIONS= 2
##$SHOWINT= yes
##$SHOWPP= yes
##$SHOWTXT= 1
##$START= 1
##$X_END= 30
##$X_START= 1
##$Y_END= 3.152033e+08
##$Y_START= 0
##END=
