# Supplementary material for: A perspective for alzheimer disease from gut microbiota-associated NMR-based fecal metabolomics: a study with 5XFAD mice
Source: Metab Brain Dis. 2026 Apr 24;41(1):91. doi: 10.1007/s11011-026-01848-2 (PMC13109219; doi:10.1007/s11011-026-01848-2)
Supplement: Supplementary file 7 — Supplementary Material 7 (DOCX 21.2 MB) [file 11011_2026_1848_MOESM7_ESM.zip › NMR-based_fecal_metabolomics_data_ATB/FECAL_3ALZ_1HYV-2/10/pulseprogram.precomp]

# 1 "/root/.topspin-BladeEpu/local_acqu/FECAL_3ALZ_1HYV-2/10/lists/pp/noesygppr1d"
# 1 "<built-in>"
# 1 "<command-line>"
# 1 "/root/.topspin-BladeEpu/local_acqu/FECAL_3ALZ_1HYV-2/10/lists/pp/noesygppr1d"
;noesygppr1d
;avance-version (12/01/11)
;with presaturation during relaxation delay and mixing time
;   and spoil gradient
;
;$CLASS=HighRes
;$DIM=1D
;$TYPE=
;$SUBTYPE=
;$COMMENT=
;$RECOMMEND=y


# 1 "/root/.topspin-BladeEpu/local_acqu/FECAL_3ALZ_1HYV-2/10/lists/pp/Avance.incl" 1
;Avance4.incl
;   for AV 4
;
;avance-version (16/08/18)
;
;$CLASS=Common Incl
;$COMMENT=


# 19 "/root/.topspin-BladeEpu/local_acqu/FECAL_3ALZ_1HYV-2/10/lists/pp/Avance.incl"
;setrtp0 denotes TimingController


# 50 "/root/.topspin-BladeEpu/local_acqu/FECAL_3ALZ_1HYV-2/10/lists/pp/Avance.incl"
# 51 "/root/.topspin-BladeEpu/local_acqu/FECAL_3ALZ_1HYV-2/10/lists/pp/Avance.incl"


# 63 "/root/.topspin-BladeEpu/local_acqu/FECAL_3ALZ_1HYV-2/10/lists/pp/Avance.incl"
# 89 "/root/.topspin-BladeEpu/local_acqu/FECAL_3ALZ_1HYV-2/10/lists/pp/Avance.incl"
# 90 "/root/.topspin-BladeEpu/local_acqu/FECAL_3ALZ_1HYV-2/10/lists/pp/Avance.incl"


# 123 "/root/.topspin-BladeEpu/local_acqu/FECAL_3ALZ_1HYV-2/10/lists/pp/Avance.incl"
;#define LOWQ
;#define HIGHQ


;#define MIX_UP
;#define MIX_DOWN
# 136 "/root/.topspin-BladeEpu/local_acqu/FECAL_3ALZ_1HYV-2/10/lists/pp/Avance.incl"
;$Id:$
# 15 "/root/.topspin-BladeEpu/local_acqu/FECAL_3ALZ_1HYV-2/10/lists/pp/noesygppr1d" 2

# 1 "/root/.topspin-BladeEpu/local_acqu/FECAL_3ALZ_1HYV-2/10/lists/pp/Grad.incl" 1
;Grad4.incl  -  include file for Gradient Spectroscopy
;   for AV 4
;
;avance-version (16/05/23)
;
;$CLASS=Common Incl
;$COMMENT=

# 26 "/root/.topspin-BladeEpu/local_acqu/FECAL_3ALZ_1HYV-2/10/lists/pp/Grad.incl"
define list<gradient> EA=<EA>


# 30 "/root/.topspin-BladeEpu/local_acqu/FECAL_3ALZ_1HYV-2/10/lists/pp/Grad.incl"
;$Id:$
# 16 "/root/.topspin-BladeEpu/local_acqu/FECAL_3ALZ_1HYV-2/10/lists/pp/noesygppr1d" 2


"d12=20u"
# 21 "/root/.topspin-BladeEpu/local_acqu/FECAL_3ALZ_1HYV-2/10/lists/pp/noesygppr1d"
"acqt0=-p0*2/3.1416"


# 1 "mc_line 24 file /root/.topspin-BladeEpu/local_acqu/FECAL_3ALZ_1HYV-2/10/lists/pp/noesygppr1d exp. def. part of mc cmd. before ze"
; dimension 1D; AQ_mode 
define delay MCWRK
define delay MCREST
"MCREST = 30m - 30m"
"MCWRK = 0.333333*30m"
# 24 "/root/.topspin-BladeEpu/local_acqu/FECAL_3ALZ_1HYV-2/10/lists/pp/noesygppr1d"
1 ze
# 1 "mc_line 24 file /root/.topspin-BladeEpu/local_acqu/FECAL_3ALZ_1HYV-2/10/lists/pp/noesygppr1d exp. def. of mc cmd. after ze"
# 25 "/root/.topspin-BladeEpu/local_acqu/FECAL_3ALZ_1HYV-2/10/lists/pp/noesygppr1d"
# 1 "mc_line 25 file /root/.topspin-BladeEpu/local_acqu/FECAL_3ALZ_1HYV-2/10/lists/pp/noesygppr1d exp. start label for mc cmd."
2 MCWRK  * 2
LBLF0, MCWRK
  MCREST
# 26 "/root/.topspin-BladeEpu/local_acqu/FECAL_3ALZ_1HYV-2/10/lists/pp/noesygppr1d"
# 28 "/root/.topspin-BladeEpu/local_acqu/FECAL_3ALZ_1HYV-2/10/lists/pp/noesygppr1d"
  4u setrtp0^0 ctrlgrad 4047


# 33 "/root/.topspin-BladeEpu/local_acqu/FECAL_3ALZ_1HYV-2/10/lists/pp/noesygppr1d"
  d12 pl9:f1
  d1 cw:f1 ph29
  4u do:f1
  50u setrtp0|0 ctrlgrad 0
  p16:gp1
  d16 pl1:f1
  p1 ph1
  4u
  p1 ph2
  d12 pl9:f1
  d8 cw:f1
  4u do:f1
  p16:gp2
  d16 pl1:f1


  4u
# 54 "/root/.topspin-BladeEpu/local_acqu/FECAL_3ALZ_1HYV-2/10/lists/pp/noesygppr1d"
  p0 ph3
  go=2 ph31
# 1 "mc_line 56 file /root/.topspin-BladeEpu/local_acqu/FECAL_3ALZ_1HYV-2/10/lists/pp/noesygppr1d exp. mc cmd. in line"
  MCWRK wr #0
  MCWRK zd
  lo to LBLF0 times td0

# 57 "/root/.topspin-BladeEpu/local_acqu/FECAL_3ALZ_1HYV-2/10/lists/pp/noesygppr1d"


  4u setrtp0^0 ctrlgrad 4047
# 64 "/root/.topspin-BladeEpu/local_acqu/FECAL_3ALZ_1HYV-2/10/lists/pp/noesygppr1d"
exit


ph1=0 2 
ph2=0 0 0 0 0 0 0 0 2 2 2 2 2 2 2 2
ph3=0 0 2 2 1 1 3 3
ph29=0
ph31=0 2 2 0 1 3 3 1 2 0 0 2 3 1 1 3
# 74 "/root/.topspin-BladeEpu/local_acqu/FECAL_3ALZ_1HYV-2/10/lists/pp/noesygppr1d"
;pl1 : f1 channel - power level for pulse (default)
;pl9 : f1 channel - power level for presaturation
;p0 : for any flip angle
;p1 : f1 channel -  90 degree high power pulse
;p16: homospoil/gradient pulse
;d1 : relaxation delay; 1-5 * T1
;d8 : mixing time
;d12: delay for power switching                      [20 usec]
;d16: delay for homospoil/gradient recovery
;ns: 8 * n, total number of scans: NS * TD0
;ds: 4


;use gradient ratio:    gp 1 : gp 2
;                         50 :  -10
# 90 "/root/.topspin-BladeEpu/local_acqu/FECAL_3ALZ_1HYV-2/10/lists/pp/noesygppr1d"
;for z-only gradients:
;gpz1: 50%
;gpz2: -10%

;use gradient files:
;gpnam1: SMSQ10.100
;gpnam2: SMSQ10.100

# 100 "/root/.topspin-BladeEpu/local_acqu/FECAL_3ALZ_1HYV-2/10/lists/pp/noesygppr1d"
                                          ;preprocessor-flags-start
;1: for setrtp0^0 ctrlgrad 4047 before d1 rather than go
;             option -DFLAG_BLK: (eda: ZGOPTNS)
                                          ;preprocessor-flags-end


# 107 "/root/.topspin-BladeEpu/local_acqu/FECAL_3ALZ_1HYV-2/10/lists/pp/noesygppr1d"
;$Id:$
