# Supplementary material for: A perspective for alzheimer disease from gut microbiota-associated NMR-based fecal metabolomics: a study with 5XFAD mice
Source: Metab Brain Dis. 2026 Apr 24;41(1):91. doi: 10.1007/s11011-026-01848-2 (PMC13109219; doi:10.1007/s11011-026-01848-2)
Supplement: Supplementary file 7 — Supplementary Material 7 (DOCX 21.2 MB) [file 11011_2026_1848_MOESM7_ESM.zip › NMR-based_fecal_metabolomics_data_ATB/FECAL_3ALZ_1HYV-2/10/QuantFactorSample.prop]

#D:\Research\multiomics proje\FECAL_3ALZ_1HYV-2\10\QuantFactorSample.prop
#Tue Jan 07 20:09:59 TRT 2025
QUANT_FACTOR_SAMPLE=108353864.927
