# Supplementary material for: A perspective for alzheimer disease from gut microbiota-associated NMR-based fecal metabolomics: a study with 5XFAD mice
Source: Metab Brain Dis. 2026 Apr 24;41(1):91. doi: 10.1007/s11011-026-01848-2 (PMC13109219; doi:10.1007/s11011-026-01848-2)
Supplement: Supplementary file 7 — Supplementary Material 7 (DOCX 21.2 MB) [file 11011_2026_1848_MOESM7_ESM.zip › NMR-based_fecal_metabolomics_data_ATB/FECAL_3ALZ_1HYV-2/10/SampleTubeData.xml]

<?xml version="1.0" ?>
<NMR_Tube_Data>
    <Dataset>D:\Research\multiomics proje\FECAL_3ALZ_1HYV-2\10\pdata\1\1r</Dataset>
    <Parameter_Set>PROF_URINE_NOESY</Parameter_Set>
    <Sample_Holder>525</Sample_Holder>
    <Tube_Type>5</Tube_Type>
    <Calibration_Tube>
        <NMR_Tube>
            <Description>Wilmad</Description>
            <Holder_min>1</Holder_min>
            <Holder_max>99</Holder_max>
            <OuterDiameter unit="mm">4.9635</OuterDiameter>
            <InnerDiameter unit="mm">4.2065</InnerDiameter>
            <Camber unit="um">25</Camber>
            <Concentricity unit="um">51</Concentricity>
            <Length unit="inch">7</Length>
            <Thickness unit="mm">0.38</Thickness>
        </NMR_Tube>
    </Calibration_Tube>
    <Sample_Tube>
        <NMR_Tube>
            <Description>SampleJet</Description>
            <Holder_min>101</Holder_min>
            <Holder_max>596</Holder_max>
            <OuterDiameter unit="mm">4.97</OuterDiameter>
            <InnerDiameter unit="mm">4.21</InnerDiameter>
            <Camber unit="um">60</Camber>
            <Concentricity unit="um">30</Concentricity>
            <Length unit="inch">4</Length>
            <Thickness unit="mm">0.38</Thickness>
        </NMR_Tube>
    </Sample_Tube>
    <Tube_Correction_Factor>1.00166478359</Tube_Correction_Factor>
</NMR_Tube_Data>
