# Supplementary material for: A perspective for alzheimer disease from gut microbiota-associated NMR-based fecal metabolomics: a study with 5XFAD mice
Source: Metab Brain Dis. 2026 Apr 24;41(1):91. doi: 10.1007/s11011-026-01848-2 (PMC13109219; doi:10.1007/s11011-026-01848-2)
Supplement: Supplementary file 7 — Supplementary Material 7 (DOCX 21.2 MB) [file 11011_2026_1848_MOESM7_ESM.zip › NMR-based_fecal_metabolomics_data_ATB/FECAL_3ALZ_1HYV-2/10/shimvalues]

# Tue Jan  7 17:09:55 2025
#$$PROBEIDENTIFIER=Z814601_0161
#$$PROBENAME=PA BBI 600S3 H-BB-D-05 Z
#$$SHIMID=292722
#
# Active Shim Gradients
#
Z           		16060           
Z2          		594             
Z3          		-2380           
Z4          		-1619           
Z5          		-348            
Z6          		-760            
Z7          		5986            
Z8          		19740           
X           		-2561           
XZ          		-1352           
XZ2         		-357            
XZ3         		144             
XZ4         		-1638           
XZ5         		-461            
Y           		2426            
YZ          		3881            
YZ2         		-952            
YZ3         		-1115           
YZ4         		754             
YZ5         		1072            
XY          		3622            
XYZ         		1390            
XYZ2        		-3410           
XYZ3        		648             
XYZ4        		3248            
XYZ5        		-3417           
(X2-Y2)     		-9003           
(X2-Y2)Z    		-2475           
(X2-Y2)Z2   		580             
(X2-Y2)Z3   		1015            
(X2-Y2)Z4   		-3724           
(X2-Y2)Z5   		-1205           
X3          		-8195           
X3Z         		-9449           
Y3          		835             
Y3Z         		10566           
#
# Lock Parameter
#
FIELD		5109.220
LOCKPHASE		 122.728
LOCKPOWER		 -18.000
LOCKGAIN		 106.355
LOCKDC		 -75.000
LOCKSHIFT		   4.700
LOOPGAIN		 -10.000
LOOPTIME		   0.477
LOOPFILTER		  44.000
#
IEEE64_VERSION_CODE 1
#
# Shim currents 
#
SHIM_SETTING [ 1]     8423.06741524
SHIM_SETTING [ 2]    -8819.58035166
SHIM_SETTING [ 3]    -5228.21013085
SHIM_SETTING [ 4]    21642.20870428
SHIM_SETTING [ 5]   -10128.33866536
SHIM_SETTING [ 6]    -9359.52165477
SHIM_SETTING [ 7]    20555.00285553
SHIM_SETTING [ 8]    12062.90226126
SHIM_SETTING [ 9]      610.92239045
SHIM_SETTING [10]      513.42544626
SHIM_SETTING [11]        0.00000000
SHIM_SETTING [12]    -9730.61800000
SHIM_SETTING [13]    11400.44500000
SHIM_SETTING [14]      607.82602220
SHIM_SETTING [15]    -5047.07953319
SHIM_SETTING [16]    -2283.56242641
SHIM_SETTING [17]    -1586.38622578
SHIM_SETTING [18]      202.28329563
SHIM_SETTING [19]    -2963.36382200
SHIM_SETTING [20]    -1765.78107905
SHIM_SETTING [21]    -9053.15091235
SHIM_SETTING [22]    -4893.03408879
SHIM_SETTING [23]    -8494.16275078
SHIM_SETTING [24]    -2914.11210682
SHIM_SETTING [25]    -7096.92031365
SHIM_SETTING [26]    -5611.70475432
SHIM_SETTING [27]    -8557.23431250
SHIM_SETTING [28]     4942.84482404
SHIM_SETTING [29]     2183.71521517
SHIM_SETTING [30]     7101.60278456
SHIM_SETTING [31]     5499.58744448
SHIM_SETTING [32]    -1547.58005555
SHIM_SETTING [33]     1301.72844250
SHIM_SETTING [34]     -420.19363206
SHIM_SETTING [35]     2297.12393938
SHIM_SETTING [36]     3445.10828830
SHIM_SETTING [37]     1045.91027475
SHIM_SETTING [38]     2990.22059178
SHIM_SETTING [39]     -926.40174953
SHIM_SETTING [40]     2600.00000000
