# Supplementary material for: A perspective for alzheimer disease from gut microbiota-associated NMR-based fecal metabolomics: a study with 5XFAD mice
Source: Metab Brain Dis. 2026 Apr 24;41(1):91. doi: 10.1007/s11011-026-01848-2 (PMC13109219; doi:10.1007/s11011-026-01848-2)
Supplement: Supplementary file 7 — Supplementary Material 7 (DOCX 21.2 MB) [file 11011_2026_1848_MOESM7_ESM.zip › NMR-based_fecal_metabolomics_data_ATB/FECAL_3ALZ_1HYV-2/10/topshimreport]

New TopShim run:

version = topshim 2.4.0
date = 2025-01-07
time = 20:02:56.599
command = topshim 1d z6off tunea

FINE SHIMMING

Parameters:

probe = Z814601_0161
solvent = Urine
shim nucleus = 1H
nucleus optimised for = 1H
o1p (from lock) = 4.70 ppm

Results:


1D Shimming:
Iteration 1: FWHM Before= 8.5 Hz, Target= 0.2 Hz, After= 0.2 Hz
Shim succeeded

Lineshape quality factor (1D spectrum, spinning) = 0.308


Performing tune after shimming
tune lock level increase = 1.0

shim changes: 
Z	-215
Z2	-69
Z3	-152
Z4	-323
Z5	-188
X	-6
XZ	+3
Y	-4
YZ	+5

duration = 1 min 54 sec
completed successfully
finished Tue Jan  7 20:04:50 2025


========================================================================
