# Supplementary material for: A perspective for alzheimer disease from gut microbiota-associated NMR-based fecal metabolomics: a study with 5XFAD mice
Source: Metab Brain Dis. 2026 Apr 24;41(1):91. doi: 10.1007/s11011-026-01848-2 (PMC13109219; doi:10.1007/s11011-026-01848-2)
Supplement: Supplementary file 7 — Supplementary Material 7 (DOCX 21.2 MB) [file 11011_2026_1848_MOESM7_ESM.zip › NMR-based_fecal_metabolomics_data_ATB/FECAL_3ALZ_1HYV-2/10/pdata/1/auditp.txt]

##TITLE= Audit trail, TopSpin 4.3.0
##JCAMPDX= 5.01
##ORIGIN= Bruker BioSpin GmbH
##OWNER= nmrsu
$$ D:/Research/multiomics proje/FECAL_3ALZ_1HYV-2/10/pdata/1/auditp.txt
##AUDIT TRAIL=  $$ (NUMBER, WHEN, WHO, WHERE, PROCESS, VERSION, WHAT)
(   1,<2025-01-07T17:05:48.710+0000>,<AVANCENEO600MHZ\nmrsu>,<AVANCENEO600MHZ>,<go4>,<TopSpin 4.3.0>,
      <acquisition in progress>)
$$ D:/Research/multiomics proje/FECAL_3ALZ_1HYV-2/10/audita.txt
(   2,<2025-01-07T17:09:55.624+0000>,<AVANCENEO600MHZ\nmrsu>,<AVANCENEO600MHZ>,<go4>,<TopSpin 4.3.0>,
      <created by zg on 'AvanceNeo 600Mhz' (AVANCENEO600MHZ) by user 'AVANCENEO600MHZ\nmrsu'
       on data set with UUID 'a4297558-cd19-11ef-a783-0030d62bef12'
       started at 2025-01-07 17:05:48.710 +0000, POWCHK enabled, PULCHK disabled,
       completed at 2025-01-07 17:09:55.620 +0000
       configuration hash MD5:
       C8 24 1F C9 7B 33 42 4D FA 36 1B 0B 9C 15 42 C8
       double data hash MD5: 64K
       51 8B 22 EF CA 82 A2 BB 45 DF 19 EA 0F 38 8C 20>)
(   3,<2025-01-07T20:09:56.022+0300>,<nmrsu>,<AvanceNeo600MHz>,<audit>,<TopSpin 4.3.0>,
      <user comment:
       acquisition driven by au_ivdr_noesy - B.I.Methods 2.5.2
       double data hash MD5: 64K
       51 8B 22 EF CA 82 A2 BB 45 DF 19 EA 0F 38 8C 20>)
(   4,<2025-01-07T20:09:56.038+0300>,<nmrsu>,<AvanceNeo600MHz>,<xwish3>,<TopSpin 4.3.0>,
      <ICON-NMR User ID: nmrsu
       double data hash MD5: 64K
       51 8B 22 EF CA 82 A2 BB 45 DF 19 EA 0F 38 8C 20>)
(   5,<2025-01-07T20:09:57.504+0300>,<nmrsu>,<AvanceNeo600MHz>,<proc1d>,<TopSpin 4.3.0>,
      <Start of raw data processing
       efp LB = 0.3 FT_mod = 6 PKNL = 1 PHC0 = 0 PHC1 = 0 SI = 128K 
       data hash MD5: 128K
       0A EC E8 83 D7 F5 A1 C5 46 07 05 8B C9 0D F4 38>)
(   6,<2025-01-07T20:09:58.600+0300>,<nmrsu>,<AvanceNeo600MHz>,<proc1d>,<TopSpin 4.3.0>,
      <pk PHC0 = 261.5735 PHC1 = 0 
       data hash MD5: 128K
       A5 98 85 82 30 B7 62 AD 5A 18 B8 97 8D E5 0A C4>)
(   7,<2025-01-07T20:09:59.720+0300>,<nmrsu>,<AvanceNeo600MHz>,<peak>,<TopSpin 4.3.0>,
      <1D Peak picking
       data hash MD5: 128K
       A5 98 85 82 30 B7 62 AD 5A 18 B8 97 8D E5 0A C4>)
(   8,<2025-01-07T20:10:00.569+0300>,<nmrsu>,<AvanceNeo600MHz>,<proc1d>,<TopSpin 4.3.0>,
      <Start of raw data processing
       efp LB = 0.3 FT_mod = 6 PKNL = 1 PHC0 = 261.5735 PHC1 = 0 SI = 128K 
       data hash MD5: 128K
       C4 CE 45 57 B8 6E 3A 5A 86 BC B2 C9 07 7C 05 75>)
(   9,<2025-01-07T20:10:01.820+0300>,<nmrsu>,<AvanceNeo600MHz>,<cprserver>,<TopSpin 4.3.0>,
      <changed parameter F1 RORIGIN to BI_Methods>)
(  10,<2025-01-07T20:10:02.257+0300>,<nmrsu>,<AvanceNeo600MHz>,<proc1d>,<TopSpin 4.3.0>,
      <adderetic ELW = 0.75 EPOS = 12 EINT = 7.159438e+12 
       data hash MD5: 128K
       EC 23 59 13 62 9B D4 49 DF A6 5A 6E F0 E1 85 55>)
(  11,<2025-01-07T20:10:02.359+0300>,<nmrsu>,<AvanceNeo600MHz>,<audit>,<TopSpin 4.3.0>,
      <user comment:
       processing driven by proc_ivdr_noesy - B.I.Methods 2.5.2
       data hash MD5: 128K
       EC 23 59 13 62 9B D4 49 DF A6 5A 6E F0 E1 85 55>)
(  12,<2025-01-07T20:10:02.468+0300>,<nmrsu>,<AvanceNeo600MHz>,<xwish3>,<TopSpin 4.3.0>,
      <ICON-NMR User ID: nmrsu
       data hash MD5: 128K
       EC 23 59 13 62 9B D4 49 DF A6 5A 6E F0 E1 85 55>)
##END=

$$ hash MD5
$$ C2 7B 65 70 28 52 76 04 F6 A6 7B F2 52 30 9D E3
