# Supplementary material for: A perspective for alzheimer disease from gut microbiota-associated NMR-based fecal metabolomics: a study with 5XFAD mice
Source: Metab Brain Dis. 2026 Apr 24;41(1):91. doi: 10.1007/s11011-026-01848-2 (PMC13109219; doi:10.1007/s11011-026-01848-2)
Supplement: Supplementary file 7 — Supplementary Material 7 (DOCX 21.2 MB) [file 11011_2026_1848_MOESM7_ESM.zip › NMR-based_fecal_metabolomics_data_ATB/FECAL_3ALZ_1HYV-2/10/pdata/1/ivdr_bodyfluid_title]

NOESYGPPR1D Bodyfluid NMR SOP validation
---------------------------------------------------
D:/Research/multiomics proje/FECAL_3ALZ_1HYV-2/10/pdata/1/1r
Acquisition at: 2025-01-07-20-09-55
Probe head: Z814601_0161 (PA BBI 600S3 H-BB-D-05 Z)
Sample info:     5mm Urine sample
Parameter set: PROF_URINE_NOESY
Solvent: Urine

---------------------------------------------------
Pulse P1:  10.23us
Power PLdB1: -11.94dB
Power PLdB9:  47.86dB
RF Presat:  25.00Hz
Frequency Offset O1: 2821.97Hz
Halfwidth of RefSig at 0ppm (<=1.30Hz):   0.79Hz
Residual Solvent Signal (<=30.00mmol/L):  20.51mmol/L
Bodyfluid NMR parameters within acceptance range
