# Supplementary material for: A perspective for alzheimer disease from gut microbiota-associated NMR-based fecal metabolomics: a study with 5XFAD mice
Source: Metab Brain Dis. 2026 Apr 24;41(1):91. doi: 10.1007/s11011-026-01848-2 (PMC13109219; doi:10.1007/s11011-026-01848-2)
Supplement: Supplementary file 7 — Supplementary Material 7 (DOCX 21.2 MB) [file 11011_2026_1848_MOESM7_ESM.zip › NMR-based_fecal_metabolomics_data_ATB/FECAL_3ALZ_1HYV-2/10/pdata/1/peaklist.xml]

<?xml version="1.0" encoding="UTF-8"?>
<PeakList>
  <PeakList1D>
    <PeakList1DHeader creator="nmrsu" date="2025-01-07T20:09:59.821+03:00" expNo="10" name="FECAL_3ALZ_1HYV-2" owner="" procNo="1" source="D:/Research/multiomics proje">
      <PeakPickDetails>F1=0.010000ppm, F2=-0.010000ppm, MI=50.00cm, MAXI=10000.00cm, PC=4.000
      </PeakPickDetails>
    </PeakList1DHeader>
    <Peak1D F1="-0.000073" intensity="1.000000e+02" type="0"/>
  </PeakList1D>
</PeakList>
