# Supplementary material for: A perspective for alzheimer disease from gut microbiota-associated NMR-based fecal metabolomics: a study with 5XFAD mice
Source: Metab Brain Dis. 2026 Apr 24;41(1):91. doi: 10.1007/s11011-026-01848-2 (PMC13109219; doi:10.1007/s11011-026-01848-2)
Supplement: Supplementary file 7 — Supplementary Material 7 (DOCX 21.2 MB) [file 11011_2026_1848_MOESM7_ESM.zip › NMR-based_fecal_metabolomics_data_ATB/FECAL_3ALZ_1HYV-2/10/pdata/1/peakrng]

P    #regions in PPM
# 2025-01-07 20:09:59 +0300  nmrsu@AvanceNeo600MHz
# low field   high field   mi   maxi
  0.01  -0.01  50.000  10000.000  # for region 1
