# Supplementary material for: A perspective for alzheimer disease from gut microbiota-associated NMR-based fecal metabolomics: a study with 5XFAD mice
Source: Metab Brain Dis. 2026 Apr 24;41(1):91. doi: 10.1007/s11011-026-01848-2 (PMC13109219; doi:10.1007/s11011-026-01848-2)
Supplement: Supplementary file 7 — Supplementary Material 7 (DOCX 21.2 MB) [file 11011_2026_1848_MOESM7_ESM.zip › NMR-based_fecal_metabolomics_data_ATB/FECAL_3ALZ_1HYV-2/10/pdata/991/ct1t2.txt]

SIMFIT RESULTS
==============

Dataset : D:/Research/multiomics proje/FECAL_3ALZ_1HYV-2/10/pdata/991/ct1t2.txt

INTENSITY fit : Exponential decay (T2 or T1rho) : I[t]=I[0]*exp(-t/T)

30 points for Peak 1

Converged after 168 iterations!

Results     Comp. 1       Comp. 2    

I[0]  =    1.305e+00     2.433e-02  
T     =       3.773s      156.606s  

RSS   =    3.636e-03
SD    =    1.101e-02

Point       Tau          Expt          Calc       Difference

    1       1.000s     1.000e+00     1.026e+00    2.572e-02
    2       2.000s     8.282e-01     7.924e-01   -3.577e-02
    3       3.000s     6.362e-01     6.133e-01   -2.286e-02
    4       4.000s     4.699e-01     4.760e-01    6.102e-03
    5       5.000s     3.496e-01     3.705e-01    2.093e-02
    6       6.000s     2.706e-01     2.896e-01    1.901e-02
    7       7.000s     2.176e-01     2.275e-01    9.883e-03
    8       8.000s     1.782e-01     1.798e-01    1.545e-03
    9       9.000s     1.465e-01     1.432e-01   -3.384e-03
   10      10.000s     1.205e-01     1.150e-01   -5.423e-03
   11      11.000s     9.926e-02     9.342e-02   -5.843e-03
   12      12.000s     8.249e-02     7.681e-02   -5.682e-03
   13      13.000s     6.940e-02     6.403e-02   -5.372e-03
   14      14.000s     5.903e-02     5.419e-02   -4.834e-03
   15      15.000s     5.061e-02     4.661e-02   -4.000e-03
   16      16.000s     4.382e-02     4.077e-02   -3.048e-03
   17      17.000s     3.837e-02     3.625e-02   -2.121e-03
   18      18.000s     3.393e-02     3.275e-02   -1.173e-03
   19      19.000s     3.024e-02     3.004e-02   -1.961e-04
   20      20.000s     2.726e-02     2.793e-02    6.661e-04
   21      21.000s     2.494e-02     2.627e-02    1.337e-03
   22      22.000s     2.308e-02     2.498e-02    1.898e-03
   23      23.000s     2.156e-02     2.395e-02    2.388e-03
   24      24.000s     2.042e-02     2.313e-02    2.715e-03
   25      25.000s     1.966e-02     2.247e-02    2.809e-03
   26      26.000s     1.924e-02     2.194e-02    2.695e-03
   27      27.000s     1.916e-02     2.150e-02    2.336e-03
   28      28.000s     1.955e-02     2.113e-02    1.579e-03
   29      29.000s     2.053e-02     2.082e-02    2.854e-04
   30      30.000s     2.215e-02     2.055e-02   -1.602e-03

============================================================
