# Supplementary material for: A perspective for alzheimer disease from gut microbiota-associated NMR-based fecal metabolomics: a study with 5XFAD mice
Source: Metab Brain Dis. 2026 Apr 24;41(1):91. doi: 10.1007/s11011-026-01848-2 (PMC13109219; doi:10.1007/s11011-026-01848-2)
Supplement: Supplementary file 7 — Supplementary Material 7 (DOCX 21.2 MB) [file 11011_2026_1848_MOESM7_ESM.zip › NMR-based_fecal_metabolomics_data_ATB/FECAL_3ALZ_1HYV-2/10/pdata/991/outd]

##TITLE= Parameter file, TopSpin 4.3.0
##JCAMPDX= 5.0
##DATATYPE= Parameter Values
##NPOINTS= 2	$$ modification sequence number
##ORIGIN= Bruker BioSpin GmbH
##OWNER= nmrsu
$$ 2025-01-07 20:10:00.017 +0300  nmrsu@AvanceNeo600MHz
$$ D:/Research/multiomics proje/FECAL_3ALZ_1HYV-2/10/pdata/991/outd
$$ process C:\Bruker\TopSpin4.3.0\prog\au\bin\A91E333560B0DA528655C2C63DA313C5\ivdr_bodyfluid_validation.exe
##$CURPLOT= <PDF Complete>
##$CURPRIN= <simfit.out>
##$DFORMAT= <normdp>
##$LAYOUT= <+/1D_H.xwp>
##$LFORMAT= <normlp>
##$PFORMAT= <normpl>
##END=
