# Supplementary material for: A perspective for alzheimer disease from gut microbiota-associated NMR-based fecal metabolomics: a study with 5XFAD mice
Source: Metab Brain Dis. 2026 Apr 24;41(1):91. doi: 10.1007/s11011-026-01848-2 (PMC13109219; doi:10.1007/s11011-026-01848-2)
Supplement: Supplementary file 7 — Supplementary Material 7 (DOCX 21.2 MB) [file 11011_2026_1848_MOESM7_ESM.zip › NMR-based_fecal_metabolomics_data_ATB/FECAL_3ALZ_1HYV-2/10/pdata/991/t1ascii]

SIMFIT 1
1   328233303
2   271830982
3   208824327
4   154221880
5   114746909
6   88813745
7   71419526
8   58502887
9   48100819
10   39537377
11   32581271
12   27075488
13   22779295
14   19374242
15   16613242
16   14381848
17   12595018
18   11136028
19   9924642
20   8947902
21   8185322
22   7575035
23   7076844
24   6701048
25   6454137
26   6316038
27   6289129
28   6417036
29   6739511
30   7270866
