# Supplementary material for: A perspective for alzheimer disease from gut microbiota-associated NMR-based fecal metabolomics: a study with 5XFAD mice
Source: Metab Brain Dis. 2026 Apr 24;41(1):91. doi: 10.1007/s11011-026-01848-2 (PMC13109219; doi:10.1007/s11011-026-01848-2)
Supplement: Supplementary file 7 — Supplementary Material 7 (DOCX 21.2 MB) [file 11011_2026_1848_MOESM7_ESM.zip › NMR-based_fecal_metabolomics_data_ATB/FECAL_3ALZ_1HYV-2/10/pdata/991/t1ints.txt]

91
1 0 0
0 0 1
1 3.28233e+08 0
2 0 0
0 0 1
1 2.71831e+08 0
3 0 0
0 0 1
1 2.08824e+08 0
4 0 0
0 0 1
1 1.54222e+08 0
5 0 0
0 0 1
1 1.14747e+08 0
6 0 0
0 0 1
1 8.88137e+07 0
7 0 0
0 0 1
1 7.14195e+07 0
8 0 0
0 0 1
1 5.85029e+07 0
9 0 0
0 0 1
1 4.81008e+07 0
10 0 0
0 0 1
1 3.95374e+07 0
11 0 0
0 0 1
1 3.25813e+07 0
12 0 0
0 0 1
1 2.70755e+07 0
13 0 0
0 0 1
1 2.27793e+07 0
14 0 0
0 0 1
1 1.93742e+07 0
15 0 0
0 0 1
1 1.66132e+07 0
16 0 0
0 0 1
1 1.43818e+07 0
17 0 0
0 0 1
1 1.2595e+07 0
18 0 0
0 0 1
1 1.1136e+07 0
19 0 0
0 0 1
1 9.92464e+06 0
20 0 0
0 0 1
1 8.9479e+06 0
21 0 0
0 0 1
1 8.18532e+06 0
22 0 0
0 0 1
1 7.57504e+06 0
23 0 0
0 0 1
1 7.07684e+06 0
24 0 0
0 0 1
1 6.70105e+06 0
25 0 0
0 0 1
1 6.45414e+06 0
26 0 0
0 0 1
1 6.31604e+06 0
27 0 0
0 0 1
1 6.28913e+06 0
28 0 0
0 0 1
1 6.41704e+06 0
29 0 0
0 0 1
1 6.73951e+06 0
30 0 0
0 0 1
1 7.27087e+06 0
-1 0 0
