# Supplementary material for: A perspective for alzheimer disease from gut microbiota-associated NMR-based fecal metabolomics: a study with 5XFAD mice
Source: Metab Brain Dis. 2026 Apr 24;41(1):91. doi: 10.1007/s11011-026-01848-2 (PMC13109219; doi:10.1007/s11011-026-01848-2)
Supplement: Supplementary file 7 — Supplementary Material 7 (DOCX 21.2 MB) [file 11011_2026_1848_MOESM7_ESM.zip › NMR-based_fecal_metabolomics_data_ATB/FECAL_3ALZ_1HYV-2/10/pdata/991/t1t2.dx]

##TITLE= List of Points
##JCAMPDX= 5.0
##DATA TYPE= LINK
##BLOCKS= 1	$$ is the number of fits or point lists
##ORIGIN= Bruker BioSpin GmbH
##OWNER= nmrsu
$$ 2025-01-07 20:10:00.189 +0300  nmrsu@AvanceNeo600MHz
$$ D:/Research/multiomics proje/FECAL_3ALZ_1HYV-2/10/pdata/991/t1t2.dx
##XUNITS= sec
##YUNITS= a.u.
##MINX=   1.000000e+00
##MAXX=   3.000000e+01
##MINY=   0.000000e+00
##MAXY=   1.000000e+00
##TITLE= Peak No. 1, expdec, I[0][1] =  1.305e+00, T[1] =    3.773s, I[0][2] =  2.433e-02, T[2] =  156.606s
##JCAMP-DX= 5.0
##DATA TYPE= Relaxation Data
$$
##$FITFKT= expdec(  1.305489e+00,   3.773142e+00)
$$
##$FITFKT= expdec(  2.433160e-02,   1.566061e+02)
$$
##NPOINTS= 30
##XYPOINTS= (XY..XY)
  1.000000e+00,  1.000000e+00
  2.000000e+00,  8.281639e-01
  3.000000e+00,  6.362070e-01
  4.000000e+00,  4.698545e-01
  5.000000e+00,  3.495895e-01
  6.000000e+00,  2.705812e-01
  7.000000e+00,  2.175877e-01
  8.000000e+00,  1.782357e-01
  9.000000e+00,  1.465446e-01
  1.000000e+01,  1.204551e-01
  1.100000e+01,  9.926254e-02
  1.200000e+01,  8.248855e-02
  1.300000e+01,  6.939971e-02
  1.400000e+01,  5.902583e-02
  1.500000e+01,  5.061413e-02
  1.600000e+01,  4.381593e-02
  1.700000e+01,  3.837215e-02
  1.800000e+01,  3.392717e-02
  1.900000e+01,  3.023655e-02
  2.000000e+01,  2.726080e-02
  2.100000e+01,  2.493751e-02
  2.200000e+01,  2.307820e-02
  2.300000e+01,  2.156041e-02
  2.400000e+01,  2.041550e-02
  2.500000e+01,  1.966326e-02
  2.600000e+01,  1.924253e-02
  2.700000e+01,  1.916055e-02
  2.800000e+01,  1.955023e-02
  2.900000e+01,  2.053268e-02
  3.000000e+01,  2.215152e-02
##END= $$ End of List for Peak No. 1
##END= $$ End of List of Points
