# Supplementary material for: A perspective for alzheimer disease from gut microbiota-associated NMR-based fecal metabolomics: a study with 5XFAD mice
Source: Metab Brain Dis. 2026 Apr 24;41(1):91. doi: 10.1007/s11011-026-01848-2 (PMC13109219; doi:10.1007/s11011-026-01848-2)
Supplement: Supplementary file 7 — Supplementary Material 7 (DOCX 21.2 MB) [file 11011_2026_1848_MOESM7_ESM.zip › NMR-based_fecal_metabolomics_data_ATB/FECAL_3ALZ_1HYV-2/10/pdata/992/ct1t2.txt]

SIMFIT RESULTS
==============

Dataset : D:/Research/multiomics proje/FECAL_3ALZ_1HYV-2/10/pdata/992/ct1t2.txt

INTENSITY fit : Exponential decay (T2 or T1rho) : I[t]=I[0]*exp(-t/T)

30 points for Peak 1

Converged after 264 iterations!

Results     Comp. 1       Comp. 2    

I[0]  =    1.250e+00     2.987e-02  
T     =       4.291s       76.395s  

RSS   =    1.611e-03
SD    =    7.328e-03

Point       Tau          Expt          Calc       Difference

    1       1.000s     1.000e+00     1.019e+00    1.928e-02
    2       2.000s     8.313e-01     8.131e-01   -1.815e-02
    3       3.000s     6.683e-01     6.497e-01   -1.858e-02
    4       4.000s     5.265e-01     5.203e-01   -6.233e-03
    5       5.000s     4.122e-01     4.176e-01    5.376e-03
    6       6.000s     3.252e-01     3.362e-01    1.107e-02
    7       7.000s     2.603e-01     2.717e-01    1.142e-02
    8       8.000s     2.116e-01     2.205e-01    8.953e-03
    9       9.000s     1.745e-01     1.799e-01    5.441e-03
   10      10.000s     1.460e-01     1.477e-01    1.737e-03
   11      11.000s     1.236e-01     1.221e-01   -1.466e-03
   12      12.000s     1.054e-01     1.018e-01   -3.638e-03
   13      13.000s     9.030e-02     8.558e-02   -4.725e-03
   14      14.000s     7.765e-02     7.269e-02   -4.957e-03
   15      15.000s     6.698e-02     6.243e-02   -4.555e-03
   16      16.000s     5.801e-02     5.423e-02   -3.777e-03
   17      17.000s     5.062e-02     4.768e-02   -2.937e-03
   18      18.000s     4.460e-02     4.243e-02   -2.169e-03
   19      19.000s     3.958e-02     3.821e-02   -1.372e-03
   20      20.000s     3.531e-02     3.480e-02   -5.082e-04
   21      21.000s     3.177e-02     3.205e-02    2.739e-04
   22      22.000s     2.894e-02     2.981e-02    8.696e-04
   23      23.000s     2.664e-02     2.798e-02    1.338e-03
   24      24.000s     2.476e-02     2.647e-02    1.711e-03
   25      25.000s     2.332e-02     2.522e-02    1.895e-03
   26      26.000s     2.233e-02     2.417e-02    1.837e-03
   27      27.000s     2.168e-02     2.329e-02    1.605e-03
   28      28.000s     2.134e-02     2.253e-02    1.196e-03
   29      29.000s     2.151e-02     2.188e-02    3.779e-04
   30      30.000s     2.255e-02     2.132e-02   -1.231e-03

============================================================
