# Supplementary material for: A perspective for alzheimer disease from gut microbiota-associated NMR-based fecal metabolomics: a study with 5XFAD mice
Source: Metab Brain Dis. 2026 Apr 24;41(1):91. doi: 10.1007/s11011-026-01848-2 (PMC13109219; doi:10.1007/s11011-026-01848-2)
Supplement: Supplementary file 7 — Supplementary Material 7 (DOCX 21.2 MB) [file 11011_2026_1848_MOESM7_ESM.zip › NMR-based_fecal_metabolomics_data_ATB/FECAL_3ALZ_1HYV-2/10/pdata/992/t1ascii]

SIMFIT 1
1   294862159
2   245109088
3   197062213
4   155240414
5   121553611
6   95882928
7   76753830
8   62389398
9   51450964
10   43038721
11   36434711
12   31076591
13   26626179
14   22896521
15   19750737
16   17104933
17   14924956
18   13149480
19   11669876
20   10411745
21   9368827
22   8532586
23   7854326
24   7299600
25   6876623
26   6585295
27   6393352
28   6292076
29   6341567
30   6648710
