# Supplementary material for: A perspective for alzheimer disease from gut microbiota-associated NMR-based fecal metabolomics: a study with 5XFAD mice
Source: Metab Brain Dis. 2026 Apr 24;41(1):91. doi: 10.1007/s11011-026-01848-2 (PMC13109219; doi:10.1007/s11011-026-01848-2)
Supplement: Supplementary file 7 — Supplementary Material 7 (DOCX 21.2 MB) [file 11011_2026_1848_MOESM7_ESM.zip › NMR-based_fecal_metabolomics_data_ATB/FECAL_3ALZ_1HYV-2/10/pdata/992/t1ints.txt]

91
1 0 0
0 0 1
1 2.94862e+08 0
2 0 0
0 0 1
1 2.45109e+08 0
3 0 0
0 0 1
1 1.97062e+08 0
4 0 0
0 0 1
1 1.5524e+08 0
5 0 0
0 0 1
1 1.21554e+08 0
6 0 0
0 0 1
1 9.58829e+07 0
7 0 0
0 0 1
1 7.67538e+07 0
8 0 0
0 0 1
1 6.23894e+07 0
9 0 0
0 0 1
1 5.1451e+07 0
10 0 0
0 0 1
1 4.30387e+07 0
11 0 0
0 0 1
1 3.64347e+07 0
12 0 0
0 0 1
1 3.10766e+07 0
13 0 0
0 0 1
1 2.66262e+07 0
14 0 0
0 0 1
1 2.28965e+07 0
15 0 0
0 0 1
1 1.97507e+07 0
16 0 0
0 0 1
1 1.71049e+07 0
17 0 0
0 0 1
1 1.4925e+07 0
18 0 0
0 0 1
1 1.31495e+07 0
19 0 0
0 0 1
1 1.16699e+07 0
20 0 0
0 0 1
1 1.04117e+07 0
21 0 0
0 0 1
1 9.36883e+06 0
22 0 0
0 0 1
1 8.53259e+06 0
23 0 0
0 0 1
1 7.85433e+06 0
24 0 0
0 0 1
1 7.2996e+06 0
25 0 0
0 0 1
1 6.87662e+06 0
26 0 0
0 0 1
1 6.5853e+06 0
27 0 0
0 0 1
1 6.39335e+06 0
28 0 0
0 0 1
1 6.29208e+06 0
29 0 0
0 0 1
1 6.34157e+06 0
30 0 0
0 0 1
1 6.64871e+06 0
-1 0 0
