# Supplementary material for: A perspective for alzheimer disease from gut microbiota-associated NMR-based fecal metabolomics: a study with 5XFAD mice
Source: Metab Brain Dis. 2026 Apr 24;41(1):91. doi: 10.1007/s11011-026-01848-2 (PMC13109219; doi:10.1007/s11011-026-01848-2)
Supplement: Supplementary file 7 — Supplementary Material 7 (DOCX 21.2 MB) [file 11011_2026_1848_MOESM7_ESM.zip › NMR-based_fecal_metabolomics_data_ATB/FECAL_3ALZ_1HYV-2/10/pdata/992/t1t2.dx]

##TITLE= List of Points
##JCAMPDX= 5.0
##DATA TYPE= LINK
##BLOCKS= 1	$$ is the number of fits or point lists
##ORIGIN= Bruker BioSpin GmbH
##OWNER= nmrsu
$$ 2025-01-07 20:10:00.383 +0300  nmrsu@AvanceNeo600MHz
$$ D:/Research/multiomics proje/FECAL_3ALZ_1HYV-2/10/pdata/992/t1t2.dx
##XUNITS= sec
##YUNITS= a.u.
##MINX=   1.000000e+00
##MAXX=   3.000000e+01
##MINY=   0.000000e+00
##MAXY=   1.000000e+00
##TITLE= Peak No. 1, expdec, I[0][1] =  1.250e+00, T[1] =    4.291s, I[0][2] =  7.640e+01, T[2] =    0.000n
##JCAMP-DX= 5.0
##DATA TYPE= Relaxation Data
$$
##$FITFKT= expdec(  1.249588e+00,   4.290551e+00,   2.986977e-02)
$$
##$FITFKT= expdec(  7.639514e+01,   0.000000e+00,   0.000000e+00)
$$
##NPOINTS= 30
##XYPOINTS= (XY..XY)
  1.000000e+00,  1.000000e+00
  2.000000e+00,  8.312667e-01
  3.000000e+00,  6.683198e-01
  4.000000e+00,  5.264847e-01
  5.000000e+00,  4.122388e-01
  6.000000e+00,  3.251788e-01
  7.000000e+00,  2.603041e-01
  8.000000e+00,  2.115884e-01
  9.000000e+00,  1.744916e-01
  1.000000e+01,  1.459622e-01
  1.100000e+01,  1.235652e-01
  1.200000e+01,  1.053936e-01
  1.300000e+01,  9.030043e-02
  1.400000e+01,  7.765161e-02
  1.500000e+01,  6.698295e-02
  1.600000e+01,  5.800993e-02
  1.700000e+01,  5.061672e-02
  1.800000e+01,  4.459535e-02
  1.900000e+01,  3.957739e-02
  2.000000e+01,  3.531055e-02
  2.100000e+01,  3.177358e-02
  2.200000e+01,  2.893754e-02
  2.300000e+01,  2.663728e-02
  2.400000e+01,  2.475597e-02
  2.500000e+01,  2.332148e-02
  2.600000e+01,  2.233347e-02
  2.700000e+01,  2.168251e-02
  2.800000e+01,  2.133904e-02
  2.900000e+01,  2.150689e-02
  3.000000e+01,  2.254854e-02
##END= $$ End of List for Peak No. 1
##END= $$ End of List of Points
