# Supplementary material for: A perspective for alzheimer disease from gut microbiota-associated NMR-based fecal metabolomics: a study with 5XFAD mice
Source: Metab Brain Dis. 2026 Apr 24;41(1):91. doi: 10.1007/s11011-026-01848-2 (PMC13109219; doi:10.1007/s11011-026-01848-2)
Supplement: Supplementary file 7 — Supplementary Material 7 (DOCX 21.2 MB) [file 11011_2026_1848_MOESM7_ESM.zip › NMR-based_fecal_metabolomics_data_ATB/FECAL_3ALZ_2HYV/10/QuantFactorSample.xml]

<?xml version="1.0" ?>
<Quant_Factor_Sample>
    <Eretic_Methods>
        <Eretic method="Urine">
            <Eretic_Sample>QuantRefC</Eretic_Sample>
            <Artificial_Eretic_Position>12</Artificial_Eretic_Position>
            <Artificial_Eretic_Line_Width>0.75</Artificial_Eretic_Line_Width>
            <Artificial_Eretic_Concentration>10</Artificial_Eretic_Concentration>
            <Parameter_Set>QUANTREF600C_UR</Parameter_Set>
            <Magnetic_Field>600</Magnetic_Field>
            <Eretic_Calibration>
                <Eretic_Calibration_Start>2024/05/27 07:25:54</Eretic_Calibration_Start>
                <Eretic_Calibration_End/>
                <Eretic_Sample_Tube ID="QuantRefC-50WD-00200"/>
                <Eretic_Factor>111892594.451</Eretic_Factor>
                <Max_Deviation_Compound>0.41</Max_Deviation_Compound>
                <Experiment_Description>
                    <Instrument>AvanceNeo600MHz</Instrument>
                    <Probehead>Z814601_0161 (PA BBI 600S3 H-BB-D-05 Z)</Probehead>
                    <OrderNo>5049596</OrderNo>
                    <AcquisitionDate>2024/05/27 07:25:54</AcquisitionDate>
                    <Temperature/>
                    <Temperature_min>299.7999</Temperature_min>
                    <Temperature_max>300.1999</Temperature_max>
                    <Solvent>Urine</Solvent>
                    <Pulprog>noesygppr1d</Pulprog>
                    <SWH>11904.76</SWH>
                    <Dataset>C:\Bruker\IVDr\RefData\nmr\QuantRefC-50WD-00200-UR-2024-05-27\10\pdata\1\1r</Dataset>
                    <Durations>
                        <D1>4</D1>
                        <D8>0.01</D8>
                    </Durations>
                    <Powerlevel>
                        <PLDB1>-11.9382</PLDB1>
                        <PLDB9>48.15788</PLDB9>
                    </Powerlevel>
                    <Presat_RF>25.0</Presat_RF>
                    <Pulses>
                        <P1>9.89</P1>
                    </Pulses>
                    <NS>32</NS>
                    <DS>4</DS>
                    <TD>65536</TD>
                    <SI>131072</SI>
                    <RG>90.5</RG>
                </Experiment_Description>
            </Eretic_Calibration>
        </Eretic>
        <Application Name="UrineScreening">
            <Application_Parameter>
                <Eretic_Factor>108779199.039</Eretic_Factor>
                <Experiment_Description>
                    <Instrument>AvanceNeo600MHz</Instrument>
                    <AcquisitionDate>2025/01/07 16:38:27</AcquisitionDate>
                    <Temperature>299.9948</Temperature>
                    <Solvent>Urine</Solvent>
                    <Pulprog>noesygppr1d</Pulprog>
                    <Dataset>D:\Research\multiomics proje\FECAL_3ALZ_2HYV\10\pdata\1\1r</Dataset>
                    <Powerlevel>
                        <PLDB1>-11.9382</PLDB1>
                        <PLDB9>47.89832</PLDB9>
                    </Powerlevel>
                    <Pulses>
                        <P1>10.19</P1>
                    </Pulses>
                    <NS>32</NS>
                    <DS>4</DS>
                    <TD>65536</TD>
                    <SI>131072</SI>
                    <RG>90.5</RG>
                </Experiment_Description>
            </Application_Parameter>
        </Application>
    </Eretic_Methods>
</Quant_Factor_Sample>
