# Supplementary material for: A perspective for alzheimer disease from gut microbiota-associated NMR-based fecal metabolomics: a study with 5XFAD mice
Source: Metab Brain Dis. 2026 Apr 24;41(1):91. doi: 10.1007/s11011-026-01848-2 (PMC13109219; doi:10.1007/s11011-026-01848-2)
Supplement: Supplementary file 7 — Supplementary Material 7 (DOCX 21.2 MB) [file 11011_2026_1848_MOESM7_ESM.zip › NMR-based_fecal_metabolomics_data_ATB/FECAL_3ALZ_2HYV/10/shimvalues]

# Tue Jan  7 13:38:27 2025
#$$PROBEIDENTIFIER=Z814601_0161
#$$PROBENAME=PA BBI 600S3 H-BB-D-05 Z
#$$SHIMID=292722
#
# Active Shim Gradients
#
Z           		16214           
Z2          		650             
Z3          		-2283           
Z4          		-1358           
Z5          		-197            
Z6          		-760            
Z7          		5986            
Z8          		19740           
X           		-2547           
XZ          		-1351           
XZ2         		-357            
XZ3         		144             
XZ4         		-1638           
XZ5         		-461            
Y           		2422            
YZ          		3857            
YZ2         		-952            
YZ3         		-1115           
YZ4         		754             
YZ5         		1072            
XY          		3622            
XYZ         		1390            
XYZ2        		-3410           
XYZ3        		648             
XYZ4        		3248            
XYZ5        		-3417           
(X2-Y2)     		-9003           
(X2-Y2)Z    		-2475           
(X2-Y2)Z2   		580             
(X2-Y2)Z3   		1015            
(X2-Y2)Z4   		-3724           
(X2-Y2)Z5   		-1205           
X3          		-8195           
X3Z         		-9449           
Y3          		835             
Y3Z         		10566           
#
# Lock Parameter
#
FIELD		5109.222
LOCKPHASE		 123.276
LOCKPOWER		 -18.000
LOCKGAIN		 106.870
LOCKDC		 -75.000
LOCKSHIFT		   4.700
LOOPGAIN		 -10.000
LOOPTIME		   0.477
LOOPFILTER		  44.000
#
IEEE64_VERSION_CODE 1
#
# Shim currents 
#
SHIM_SETTING [ 1]     8527.52049064
SHIM_SETTING [ 2]    -8722.47035552
SHIM_SETTING [ 3]    -4991.19535879
SHIM_SETTING [ 4]    21453.58063644
SHIM_SETTING [ 5]    -9877.35789715
SHIM_SETTING [ 6]    -9453.02914326
SHIM_SETTING [ 7]    20991.74957071
SHIM_SETTING [ 8]    12196.30476281
SHIM_SETTING [ 9]      788.03247702
SHIM_SETTING [10]      551.69784179
SHIM_SETTING [11]        0.00000000
SHIM_SETTING [12]    -9730.61800000
SHIM_SETTING [13]    11400.44500000
SHIM_SETTING [14]      607.82602168
SHIM_SETTING [15]    -5033.43643599
SHIM_SETTING [16]    -2271.91933172
SHIM_SETTING [17]    -1571.90722927
SHIM_SETTING [18]      215.80432067
SHIM_SETTING [19]    -2956.56085506
SHIM_SETTING [20]    -1759.33238287
SHIM_SETTING [21]    -9053.15089122
SHIM_SETTING [22]    -4893.03406357
SHIM_SETTING [23]    -8494.16275656
SHIM_SETTING [24]    -2914.11210435
SHIM_SETTING [25]    -7096.92030638
SHIM_SETTING [26]    -5611.70473685
SHIM_SETTING [27]    -8557.23430526
SHIM_SETTING [28]     4915.23251257
SHIM_SETTING [29]     2183.71521018
SHIM_SETTING [30]     7101.60278955
SHIM_SETTING [31]     5484.09179229
SHIM_SETTING [32]    -1527.19236979
SHIM_SETTING [33]     1301.72843225
SHIM_SETTING [34]     -420.19364058
SHIM_SETTING [35]     2297.12394079
SHIM_SETTING [36]     3445.10828162
SHIM_SETTING [37]     1048.26848378
SHIM_SETTING [38]     2984.07619304
SHIM_SETTING [39]     -918.90611349
SHIM_SETTING [40]     2600.00000000
