# Supplementary material for: A perspective for alzheimer disease from gut microbiota-associated NMR-based fecal metabolomics: a study with 5XFAD mice
Source: Metab Brain Dis. 2026 Apr 24;41(1):91. doi: 10.1007/s11011-026-01848-2 (PMC13109219; doi:10.1007/s11011-026-01848-2)
Supplement: Supplementary file 7 — Supplementary Material 7 (DOCX 21.2 MB) [file 11011_2026_1848_MOESM7_ESM.zip › NMR-based_fecal_metabolomics_data_ATB/FECAL_3ALZ_2HYV/10/pdata/1/auditp.txt]

##TITLE= Audit trail, TopSpin 4.3.0
##JCAMPDX= 5.01
##ORIGIN= Bruker BioSpin GmbH
##OWNER= nmrsu
$$ D:/Research/multiomics proje/FECAL_3ALZ_2HYV/10/pdata/1/auditp.txt
##AUDIT TRAIL=  $$ (NUMBER, WHEN, WHO, WHERE, PROCESS, VERSION, WHAT)
(   1,<2025-01-07T13:34:20.764+0000>,<AVANCENEO600MHZ\nmrsu>,<AVANCENEO600MHZ>,<go4>,<TopSpin 4.3.0>,
      <acquisition in progress>)
$$ D:/Research/multiomics proje/FECAL_3ALZ_2HYV/10/audita.txt
(   2,<2025-01-07T13:38:27.891+0000>,<AVANCENEO600MHZ\nmrsu>,<AVANCENEO600MHZ>,<go4>,<TopSpin 4.3.0>,
      <created by zg on 'AvanceNeo 600Mhz' (AVANCENEO600MHZ) by user 'AVANCENEO600MHZ\nmrsu'
       on data set with UUID '19ae1cfc-ccfc-11ef-a260-0030d62bef12'
       started at 2025-01-07 13:34:20.764 +0000, POWCHK enabled, PULCHK disabled,
       completed at 2025-01-07 13:38:27.891 +0000
       configuration hash MD5:
       C8 24 1F C9 7B 33 42 4D FA 36 1B 0B 9C 15 42 C8
       double data hash MD5: 64K
       F3 80 FB 21 33 6A 30 A3 70 A7 00 74 D1 97 1D 4E>)
(   3,<2025-01-07T16:38:28.391+0300>,<nmrsu>,<AvanceNeo600MHz>,<audit>,<TopSpin 4.3.0>,
      <user comment:
       acquisition driven by au_ivdr_noesy - B.I.Methods 2.5.2
       double data hash MD5: 64K
       F3 80 FB 21 33 6A 30 A3 70 A7 00 74 D1 97 1D 4E>)
(   4,<2025-01-07T16:38:28.406+0300>,<nmrsu>,<AvanceNeo600MHz>,<xwish3>,<TopSpin 4.3.0>,
      <ICON-NMR User ID: nmrsu
       double data hash MD5: 64K
       F3 80 FB 21 33 6A 30 A3 70 A7 00 74 D1 97 1D 4E>)
(   5,<2025-01-07T16:38:29.894+0300>,<nmrsu>,<AvanceNeo600MHz>,<proc1d>,<TopSpin 4.3.0>,
      <Start of raw data processing
       efp LB = 0.3 FT_mod = 6 PKNL = 1 PHC0 = 0 PHC1 = 0 SI = 128K 
       data hash MD5: 128K
       46 DB A5 14 81 D6 58 59 A4 CD C0 AA 84 4B 17 02>)
(   6,<2025-01-07T16:38:31.112+0300>,<nmrsu>,<AvanceNeo600MHz>,<proc1d>,<TopSpin 4.3.0>,
      <pk PHC0 = 264.6277 PHC1 = 0 
       data hash MD5: 128K
       C4 DB 25 74 69 E3 19 97 7D 9A 8C AE D9 89 18 58>)
(   7,<2025-01-07T16:38:32.128+0300>,<nmrsu>,<AvanceNeo600MHz>,<peak>,<TopSpin 4.3.0>,
      <1D Peak picking
       data hash MD5: 128K
       C4 DB 25 74 69 E3 19 97 7D 9A 8C AE D9 89 18 58>)
(   8,<2025-01-07T16:38:32.878+0300>,<nmrsu>,<AvanceNeo600MHz>,<proc1d>,<TopSpin 4.3.0>,
      <Start of raw data processing
       efp LB = 0.3 FT_mod = 6 PKNL = 1 PHC0 = 264.6277 PHC1 = 0 SI = 128K 
       data hash MD5: 128K
       B1 4F 81 C3 45 D7 FA 0B 72 5A 73 34 2D B8 DE FC>)
(   9,<2025-01-07T16:38:33.909+0300>,<nmrsu>,<AvanceNeo600MHz>,<cprserver>,<TopSpin 4.3.0>,
      <changed parameter F1 RORIGIN to BI_Methods>)
(  10,<2025-01-07T16:38:34.159+0300>,<nmrsu>,<AvanceNeo600MHz>,<proc1d>,<TopSpin 4.3.0>,
      <adderetic ELW = 0.75 EPOS = 12 EINT = 7.187542e+12 
       data hash MD5: 128K
       AB 02 F7 53 1F D5 02 22 98 B3 9B CA F6 D7 FA F3>)
(  11,<2025-01-07T16:38:34.346+0300>,<nmrsu>,<AvanceNeo600MHz>,<audit>,<TopSpin 4.3.0>,
      <user comment:
       processing driven by proc_ivdr_noesy - B.I.Methods 2.5.2
       data hash MD5: 128K
       AB 02 F7 53 1F D5 02 22 98 B3 9B CA F6 D7 FA F3>)
(  12,<2025-01-07T16:38:34.408+0300>,<nmrsu>,<AvanceNeo600MHz>,<xwish3>,<TopSpin 4.3.0>,
      <ICON-NMR User ID: nmrsu
       data hash MD5: 128K
       AB 02 F7 53 1F D5 02 22 98 B3 9B CA F6 D7 FA F3>)
##END=

$$ hash MD5
$$ E1 02 5A 7C 7F D9 F5 0A F3 95 11 D7 04 A5 E2 AC
