# Supplementary material for: A perspective for alzheimer disease from gut microbiota-associated NMR-based fecal metabolomics: a study with 5XFAD mice
Source: Metab Brain Dis. 2026 Apr 24;41(1):91. doi: 10.1007/s11011-026-01848-2 (PMC13109219; doi:10.1007/s11011-026-01848-2)
Supplement: Supplementary file 7 — Supplementary Material 7 (DOCX 21.2 MB) [file 11011_2026_1848_MOESM7_ESM.zip › NMR-based_fecal_metabolomics_data_ATB/FECAL_3ALZ_2HYV/10/pdata/1/PROF_URINE_NOESY.xml]

<?xml version="1.0" ?>
<TitleXML>
    <Experiment>
        <ExperimentType>NOESYGPPR1D Bodyfluid NMR SOP validation</ExperimentType>
        <DataPath>D:/Research/multiomics proje/FECAL_3ALZ_2HYV/10/pdata/1/1r</DataPath>
        <AcquisitionDate>2025/01/07 16:38:27</AcquisitionDate>
        <Instrument>AvanceNeo600MHz</Instrument>
        <OrderNo>5049596</OrderNo>
        <Probehead>Z814601_0161 (PA BBI 600S3 H-BB-D-05 Z)</Probehead>
        <SampleInfo>5mm Urine sample</SampleInfo>
        <ParameterSet>PROF_URINE_NOESY</ParameterSet>
        <Solvent>Urine</Solvent>
        <Parameters/>
        <Info>Bodyfluid NMR parameters within acceptance range</Info>
        <P1>10.19us</P1>
        <PLDB_1>-11.94dB</PLDB_1>
        <PLDB_9>47.90dB</PLDB_9>
        <Presat_RF>25.00Hz</Presat_RF>
        <Freq_Off_O1>2821.97Hz</Freq_Off_O1>
        <Half_Width_RefSig>  0.78Hz</Half_Width_RefSig>
        <Half_Width_RefSig_Spec>&lt;=1.30Hz</Half_Width_RefSig_Spec>
        <Water_Hump_50/>
        <Water_Hump_50_Spec/>
        <Water_Hump_10/>
        <Water_Hump_10_Spec/>
        <Splitting/>
        <Splitting_Spec/>
        <SinoBest/>
        <SinoBest_Spec/>
        <Solvent_Signal> 14.75mmol/L</Solvent_Signal>
        <Solvent_Signal_Spec>&lt;=30.00mmol/L</Solvent_Signal_Spec>
        <SelfTuneFile/>
        <SelfTuneP/>
        <SelfTuneI/>
        <SelfTuneD/>
        <TempCorrFile/>
        <TempCorrSlope/>
        <TempCorrBias/>
        <TargetTemp/>
        <SetTemp/>
        <MeasuredTemp/>
        <TempDiff/>
        <TempDiffSpec/>
        <Quantitative_Calibration/>
        <Quantitative_Calibration_Spec/>
        <Maximum_Internal_Deviation/>
        <Maximum_Internal_Deviation_Spec/>
        <DW/>
        <PHC1/>
        <FilCor_Scon2/>
        <FilCor_Prosol/>
        <FilCor_Error/>
        <FilCor_Error_Spec/>
        <HisShift/>
        <HisShift_Spec/>
        <ShiftDiff/>
        <ShiftDiff_Spec/>
        <HisConc_Spec/>
        <HisConc/>
        <HisConc_Error/>
        <HisConc_Error_Spec/>
        <Impuritiy/>
        <Impuritiy_Spec/>
        <Impurity_Position/>
    </Experiment>
</TitleXML>
