# Supplementary material for: A perspective for alzheimer disease from gut microbiota-associated NMR-based fecal metabolomics: a study with 5XFAD mice
Source: Metab Brain Dis. 2026 Apr 24;41(1):91. doi: 10.1007/s11011-026-01848-2 (PMC13109219; doi:10.1007/s11011-026-01848-2)
Supplement: Supplementary file 7 — Supplementary Material 7 (DOCX 21.2 MB) [file 11011_2026_1848_MOESM7_ESM.zip › NMR-based_fecal_metabolomics_data_ATB/FECAL_3ALZ_2HYV/10/pdata/991/ct1t2.txt]

SIMFIT RESULTS
==============

Dataset : D:/Research/multiomics proje/FECAL_3ALZ_2HYV/10/pdata/991/ct1t2.txt

INTENSITY fit : Exponential decay (T2 or T1rho) : I[t]=I[0]*exp(-t/T)

30 points for Peak 1

Converged after 353 iterations!

Results     Comp. 1       Comp. 2    

I[0]  =    1.297e+00     9.996e-02  
T     =       2.904s       16.427s  

RSS   =    1.750e-03
SD    =    7.637e-03

Point       Tau          Expt          Calc       Difference

    1       1.000s     1.000e+00     1.013e+00    1.334e-02
    2       2.000s     7.665e-01     7.400e-01   -2.658e-02
    3       3.000s     5.508e-01     5.449e-01   -5.873e-03
    4       4.000s     3.922e-01     4.055e-01    1.337e-02
    5       5.000s     2.910e-01     3.056e-01    1.458e-02
    6       6.000s     2.269e-01     2.337e-01    6.806e-03
    7       7.000s     1.815e-01     1.817e-01    1.928e-04
    8       8.000s     1.471e-01     1.439e-01   -3.202e-03
    9       9.000s     1.214e-01     1.163e-01   -5.117e-03
   10      10.000s     1.020e-01     9.582e-02   -6.220e-03
   11      11.000s     8.671e-02     8.054e-02   -6.171e-03
   12      12.000s     7.408e-02     6.896e-02   -5.119e-03
   13      13.000s     6.366e-02     6.005e-02   -3.611e-03
   14      14.000s     5.502e-02     5.308e-02   -1.940e-03
   15      15.000s     4.775e-02     4.752e-02   -2.356e-04
   16      16.000s     4.170e-02     4.299e-02    1.294e-03
   17      17.000s     3.672e-02     3.923e-02    2.518e-03
   18      18.000s     3.258e-02     3.605e-02    3.474e-03
   19      19.000s     2.914e-02     3.331e-02    4.168e-03
   20      20.000s     2.640e-02     3.091e-02    4.510e-03
   21      21.000s     2.430e-02     2.878e-02    4.481e-03
   22      22.000s     2.271e-02     2.686e-02    4.154e-03
   23      23.000s     2.156e-02     2.512e-02    3.560e-03
   24      24.000s     2.083e-02     2.353e-02    2.695e-03
   25      25.000s     2.045e-02     2.206e-02    1.609e-03
   26      26.000s     2.036e-02     2.070e-02    3.368e-04
   27      27.000s     2.065e-02     1.944e-02   -1.207e-03
   28      28.000s     2.143e-02     1.826e-02   -3.162e-03
   29      29.000s     2.279e-02     1.717e-02   -5.623e-03
   30      30.000s     2.484e-02     1.614e-02   -8.706e-03

============================================================
